# Supplementary material for: A haplotype-like, chromosome-level assembled and annotated genome of Biomphalaria glabrata, an important intermediate host of schistosomiasis and the best studied model of schistosomiasis vector snails
Source: PLoS Negl Trop Dis. 2024 Feb 29;18(2):e0011983. doi: 10.1371/journal.pntd.0011983 (PMC10903818; doi:10.1371/journal.pntd.0011983)
Supplement: S1 Table — (XLSX) [file pntd.0011983.s001.xlsx]

## Sheet: Sheet1
S1 Table. Genomic location of all gene models predicted
chromosome	start	stop	strand	feature	product	source	ID
BgChr_1	2651	2910	-	mRNA	Dynein heavy chain 6 axonemal	EVM	BgiM00001-RA
BgChr_1	3511	12148	-	mRNA	Dynein heavy chain 6 axonemal	EVM	BgiM00002-RA
BgChr_1	55994	56270	+	lncRNA		pinfish	lncRNA1
BgChr_1	110210	110410	-	mRNA		EVM	BgiM00004-RA
BgChr_1	147778	147936	+	mRNA		EVM	BgiM00005-RA
BgChr_1	150910	151140	+	lncRNA		pinfish	lncRNA2
BgChr_1	156867	157074	+	lncRNA		pinfish	lncRNA3
BgChr_1	157219	157869	+	mRNA		EVM	BgiM00008-RA
BgChr_1	161910	162224	-	mRNA	short transient receptor potential channel 3	EVM	BgiM00009-RA
BgChr_1	199479	199676	+	mRNA	phosphorylase b kinase regulatory subunit beta	EVM	BgiM00010-RA
BgChr_1	215797	215990	-	mRNA	PRS7 protein	EVM	BgiM00011-RA
BgChr_1	234137	234286	-	mRNA		EVM	BgiM00012-RA
BgChr_1	337261	369611	-	mRNA	glycosyltransferase-like domain-containing protein 1	EVM	BgiM00013-RA
BgChr_1	402401	440158	-	mRNA	attractin	EVM	BgiM00014-RA
BgChr_1	452968	489334	+	mRNA	telomerase protein component 1	EVM	BgiM00015-RA
BgChr_1	490780	500974	-	mRNA	SCO-spondin	EVM	BgiM00016-RA
BgChr_1	507440	537858	-	mRNA	mucin-6	EVM	BgiM00017-RA
BgChr_1	544164	566692	-	mRNA	von Willebrand factor	EVM	BgiM00018-RA
BgChr_1	577160	596073	-	mRNA	vesicular monoamine transporter	EVM	BgiM00019-RA
BgChr_1	597373	598857	+	mRNA		EVM	BgiM00020-RA
BgChr_1	599495	599899	+	mRNA		EVM	BgiM00021-RA
BgChr_1	664209	664409	+	mRNA		EVM	BgiM00022-RA
BgChr_1	667040	680146	+	mRNA	solute carrier family 23 member 1	EVM	BgiM00023-RA
BgChr_1	721008	730166	-	mRNA	glycoprotein-N-acetylgalactosamine 3-beta-galactosyltransferase 1	EVM	BgiM00024-RA
BgChr_1	754278	762515	-	mRNA	glycoprotein-N-acetylgalactosamine 3-beta-galactosyltransferase 1	EVM	BgiM00025-RA
BgChr_1	785186	788427	-	mRNA	fatty acid synthase	EVM	BgiM00026-RA
BgChr_1	794579	794753	-	mRNA	fatty acid synthase	EVM	BgiM00027-RA
BgChr_1	804167	807532	-	mRNA	fatty acid synthase	EVM	BgiM00028-RA
BgChr_1	812084	822049	-	mRNA	fatty acid synthase	EVM	BgiM00029-RA
BgChr_1	846944	864277	+	mRNA	MMS19 nucleotide excision repair protein	EVM	BgiM00030-RA
BgChr_1	871843	881902	+	mRNA	nucleolar complex protein 3	EVM	BgiM00031-RA
BgChr_1	884297	897466	-	mRNA	lanosterol synthase	EVM	BgiM00032-RA
BgChr_1	899488	899679	-	mRNA	terpene cyclase/mutase family member	EVM	BgiM00033-RA
BgChr_1	911699	916003	+	mRNA	transmembrane protein 180	EVM	BgiM00034-RA
BgChr_1	961346	961630	-	mRNA	acetylcholine receptor subunit alpha-L1	EVM	BgiM00035-RA
BgChr_1	963055	965663	-	mRNA		EVM	BgiM00036-RA
BgChr_1	1066331	1068156	+	mRNA		EVM	BgiM00037-RA
BgChr_1	1162510	1162773	-	lncRNA		pinfish	lncRNA4
BgChr_1	1168744	1173934	-	mRNA	lachesin-like isoform X1	EVM	BgiM00039-RA
BgChr_1	1173970	1178303	-	mRNA		EVM	BgiM00040-RA
BgChr_1	1188922	1209279	-	mRNA	lachesin-like isoform X1	EVM	BgiM00041-RA
BgChr_1	1214793	1215215	+	mRNA		EVM	BgiM00042-RA
BgChr_1	1243644	1244135	+	mRNA		EVM	BgiM00043-RA
BgChr_1	1264649	1265087	-	lncRNA		pinfish	lncRNA5
BgChr_1	1356287	1356703	+	mRNA		EVM	BgiM00045-RA
BgChr_1	1357389	1357946	-	mRNA		EVM	BgiM00046-RA
BgChr_1	1373330	1373563	+	mRNA		EVM	BgiM00047-RA
BgChr_1	1375238	1391711	-	mRNA	lachesin-like X2	EVM	BgiM00048-RA
BgChr_1	1399342	1399605	-	mRNA		EVM	BgiM00049-RA
BgChr_1	1403884	1419357	-	mRNA	E3 ubiquitin-protein ligase arih1	EVM	BgiM00050-RA
BgChr_1	1423995	1427157	+	mRNA		EVM	BgiM00051-RA
BgChr_1	1431011	1436099	-	mRNA	myeloid-derived growth factor	EVM	BgiM00052-RA
BgChr_1	1436816	1449901	+	mRNA		EVM	BgiM00053-RA
BgChr_1	1465067	1494394	-	mRNA	neurotrophin receptor LTRK 1	EVM	BgiM00054-RA
BgChr_1	1495601	1495776	-	mRNA		EVM	BgiM00055-RA
BgChr_1	1541674	1541952	-	mRNA		EVM	BgiM00056-RA
BgChr_1	1548984	1549197	+	lncRNA		pinfish	lncRNA6
BgChr_1	1551464	1551866	-	lncRNA		pinfish	lncRNA7
BgChr_1	1560957	1562321	-	mRNA		EVM	BgiM00059-RA
BgChr_1	1591986	1592406	+	lncRNA		pinfish	lncRNA8
BgChr_1	1607375	1613495	+	mRNA	craniofacial development protein 2-like protein	EVM	BgiM00061-RA
BgChr_1	1616538	1621754	+	mRNA		EVM	BgiM00062-RA
BgChr_1	1624605	1634136	-	mRNA	46 kDa FK506-binding nuclear protein-like isoform X1	EVM	BgiM00063-RA
BgChr_1	1662711	1663656	+	mRNA		EVM	BgiM00064-RA
BgChr_1	1679437	1679919	+	mRNA		EVM	BgiM00065-RA
BgChr_1	1685496	1685556	+	tRNA	tRNA-Ala	tRNAscan-SE	BgChr_1.trna16
BgChr_1	1711698	1712369	+	mRNA		EVM	BgiM00066-RA
BgChr_1	1756063	1772465	+	mRNA	protein tincar	EVM	BgiM00067-RA
BgChr_1	1774758	1783026	-	mRNA	protein FAM204A-like isoform X2	EVM	BgiM00068-RA
BgChr_1	1800184	1865716	+	mRNA	transformation/transcription domain-associated protein	EVM	BgiM00069-RA
BgChr_1	1869153	1874574	-	mRNA	Krueppel-like factor 9	EVM	BgiM00070-RA
BgChr_1	1913696	1926031	+	mRNA	arrestin domain-containing protein 3-like isoform X1	EVM	BgiM00071-RA
BgChr_1	1926744	1941014	-	mRNA	tetratricopeptide repeat protein 25-like isoform X1	EVM	BgiM00072-RA
BgChr_1	1955107	1980608	-	mRNA	myosin heavy chain fast skeletal muscle-like isoform X1	EVM	BgiM00073-RA
BgChr_1	1989542	1999037	+	mRNA	docking protein 3	EVM	BgiM00074-RA
BgChr_1	2005443	2016737	-	mRNA		EVM	BgiM00075-RA
BgChr_1	2021240	2027910	+	mRNA	neuralized-like protein 1A	EVM	BgiM00076-RA
BgChr_1	2028081	2030032	-	mRNA		EVM	BgiM00077-RA
BgChr_1	2030375	2033608	+	mRNA	neuralized-like protein 1A	EVM	BgiM00078-RA
BgChr_1	2043282	2062787	-	mRNA	nuclear hormone receptor HR96-like isoform X3	EVM	BgiM00079-RA
BgChr_1	2075053	2075236	+	mRNA		EVM	BgiM00080-RA
BgChr_1	2076165	2076334	+	mRNA		EVM	BgiM00081-RA
BgChr_1	2088212	2089648	-	mRNA		EVM	BgiM00082-RA
BgChr_1	2135641	2136001	+	lncRNA		pinfish	lncRNA9
BgChr_1	2137986	2138946	+	mRNA		EVM	BgiM00084-RA
BgChr_1	2139019	2139390	+	mRNA		EVM	BgiM00085-RA
BgChr_1	2154743	2156859	+	mRNA		EVM	BgiM00086-RA
BgChr_1	2171830	2172471	+	mRNA		EVM	BgiM00087-RA
BgChr_1	2250793	2251279	-	mRNA		EVM	BgiM00088-RA
BgChr_1	2287035	2293166	+	mRNA		EVM	BgiM00089-RA
BgChr_1	2293317	2293915	-	mRNA		EVM	BgiM00090-RA
BgChr_1	2302586	2303212	+	mRNA		EVM	BgiM00091-RA
BgChr_1	2328892	2349923	+	mRNA	solute carrier family 28 member 3	EVM	BgiM00092-RA
BgChr_1	2381800	2404795	-	mRNA	high affinity cAMP-specific and IBMX-insensitive 3p 5p-cyclic phosphodiesterase 8B-like isoform X1	EVM	BgiM00093-RA
BgChr_1	2426397	2426757	-	lncRNA		pinfish	lncRNA10
BgChr_1	2433228	2433592	+	lncRNA		pinfish	lncRNA11
BgChr_1	2455220	2490120	-	mRNA	high affinity cAMP-specific and IBMX-insensitive 3p 5p-cyclic phosphodiesterase 8B-like isoform X3	EVM	BgiM00096-RA
BgChr_1	2531849	2532205	-	mRNA	high affinity cAMP-specific and IBMX-insensitive 3p 5p-cyclic phosphodiesterase 8B-like isoform X3	EVM	BgiM00097-RA
BgChr_1	2589260	2590175	-	lncRNA		pinfish	lncRNA12
BgChr_1	2590214	2590415	-	lncRNA		pinfish	lncRNA13
BgChr_1	2657650	2657846	-	mRNA		EVM	BgiM00100-RA
BgChr_1	2658175	2669633	-	mRNA	Parathyroid hormone/parathyroid hormone- peptide receptor	EVM	BgiM00101-RA
BgChr_1	2811013	2811207	+	mRNA		EVM	BgiM00102-RA
BgChr_1	2833193	2833861	-	mRNA		EVM	BgiM00103-RA
BgChr_1	2841342	2846335	-	mRNA	Ovipostatin 4	EVM	BgiM00104-RA
BgChr_1	2849145	2855944	+	mRNA	Ovipostatin 3	EVM	BgiM00105-RA
BgChr_1	2862073	2880371	+	mRNA	ADAM 17-like protease	EVM	BgiM00106-RA
BgChr_1	2885675	2906603	-	mRNA	parathyroid hormone/parathyroid hormone-related peptide receptor	EVM	BgiM00107-RA
BgChr_1	2925181	2925337	-	mRNA		EVM	BgiM00108-RA
BgChr_1	2980322	2981150	+	mRNA		EVM	BgiM00109-RA
BgChr_1	3008829	3009914	-	mRNA		EVM	BgiM00110-RA
BgChr_1	3060483	3066800	+	mRNA	tyrosine-protein kinase receptor torso	EVM	BgiM00111-RA
BgChr_1	3069114	3069470	-	mRNA	tyrosine-protein kinase receptor torso	EVM	BgiM00112-RA
BgChr_1	3070029	3071877	-	mRNA	tyrosine-protein kinase receptor torso	EVM	BgiM00113-RA
BgChr_1	3072907	3074091	-	mRNA		EVM	BgiM00114-RA
BgChr_1	3095830	3096588	+	mRNA		EVM	BgiM00115-RA
BgChr_1	3129496	3129777	+	mRNA		EVM	BgiM00116-RA
BgChr_1	3130597	3130878	+	mRNA		EVM	BgiM00117-RA
BgChr_1	3131610	3132120	+	lncRNA		pinfish	lncRNA14
BgChr_1	3133295	3146697	-	mRNA		EVM	BgiM00119-RA
BgChr_1	3156335	3156586	+	mRNA		EVM	BgiM00120-RA
BgChr_1	3197258	3197590	+	mRNA		EVM	BgiM00121-RA
BgChr_1	3245833	3251055	+	mRNA	abhydrolase domain-containing protein 8	EVM	BgiM00122-RA
BgChr_1	3252060	3265885	+	mRNA		EVM	BgiM00123-RA
BgChr_1	3273279	3281399	-	mRNA		EVM	BgiM00124-RA
BgChr_1	3290403	3302469	+	mRNA	protein FAM188A	EVM	BgiM00125-RA
BgChr_1	3305643	3314601	-	mRNA	receptor expression-enhancing protein 5-like isoform X1	EVM	BgiM00126-RA
BgChr_1	3315850	3325499	+	mRNA	UPF0047 protein YjbQ	EVM	BgiM00127-RA
BgChr_1	3329614	3338705	-	mRNA	beta-centractin	EVM	BgiM00128-RA
BgChr_1	3343852	3352801	+	mRNA	suppressor of fused	EVM	BgiM00129-RA
BgChr_1	3355079	3371039	-	mRNA	biorientation of chromosomes in cell division protein 1-like 1	EVM	BgiM00130-RA
BgChr_1	3377131	3386172	+	mRNA	mitoferrin-2-like isoform X1	EVM	BgiM00131-RA
BgChr_1	3420535	3512528	-	mRNA	nucleolysin TIAR-like isoform X10	EVM	BgiM00132-RA
BgChr_1	3523563	3544579	-	mRNA	tankyrase-1	EVM	BgiM00133-RA
BgChr_1	3553619	3556247	-	mRNA	E3 ubiquitin-protein ligase HECTD2	EVM	BgiM00134-RA
BgChr_1	3583791	3589143	+	mRNA	wolframin	EVM	BgiM00135-RA
BgChr_1	3594349	3595934	-	mRNA	ORM1-like protein 1	EVM	BgiM00136-RA
BgChr_1	3602544	3616231	+	mRNA	PMS1 protein 1	EVM	BgiM00137-RA
BgChr_1	3658357	3677537	-	mRNA	protein slit	EVM	BgiM00138-RA
BgChr_1	3692575	3709582	-	mRNA	protein slit	EVM	BgiM00139-RA
BgChr_1	3712249	3784554	-	mRNA	protein slit-like isoform X4	EVM	BgiM00140-RA
BgChr_1	3885765	3885992	-	lncRNA		pinfish	lncRNA15
BgChr_1	3894803	3897734	+	mRNA		EVM	BgiM00142-RA
BgChr_1	3904346	3913698	-	mRNA		EVM	BgiM00143-RA
BgChr_1	3917736	3920714	+	mRNA		EVM	BgiM00144-RA
BgChr_1	3923298	3923466	+	mRNA		EVM	BgiM00145-RA
BgChr_1	3929320	3929576	+	mRNA		EVM	BgiM00146-RA
BgChr_1	3950579	3951273	+	lncRNA		pinfish	lncRNA16
BgChr_1	3969969	3970272	-	lncRNA		pinfish	lncRNA17
BgChr_1	4016402	4033201	-	mRNA	homeobox protein Hmx	EVM	BgiM00149-RA
BgChr_1	4041765	4051487	-	mRNA	cholesterol 25-hydroxylase-like protein 1 member 2	EVM	BgiM00150-RA
BgChr_1	4059919	4060188	-	mRNA	cholesterol 25-hydroxylase-like protein 1 member 2	EVM	BgiM00151-RA
BgChr_1	4061719	4062432	+	mRNA		EVM	BgiM00152-RA
BgChr_1	4068466	4071331	-	mRNA	cholesterol 25-hydroxylase-like protein 1 member 2	EVM	BgiM00153-RA
BgChr_1	4078539	4097953	+	mRNA	poly(U)-binding-splicing factor PUF60-like isoform X2	EVM	BgiM00154-RA
BgChr_1	4194336	4196423	+	mRNA		EVM	BgiM00155-RA
BgChr_1	4230480	4232316	-	mRNA		EVM	BgiM00156-RA
BgChr_1	4241569	4262083	+	mRNA	G-protein coupled receptor 142	EVM	BgiM00157-RA
BgChr_1	4272183	4279904	-	mRNA		EVM	BgiM00158-RA
BgChr_1	4294690	4312301	-	mRNA	tripartite motif-containing protein 5	EVM	BgiM00159-RA
BgChr_1	4345240	4383746	+	mRNA	neuronal acetylcholine receptor subunit alpha-7-like isoform X1	EVM	BgiM00160-RA
BgChr_1	4389711	4392881	-	mRNA	sodium/nucleoside cotransporter 1	EVM	BgiM00161-RA
BgChr_1	4401314	4410822	-	mRNA		EVM	BgiM00162-RA
BgChr_1	4420445	4444651	+	mRNA	solute carrier family 28 member 3	EVM	BgiM00163-RA
BgChr_1	4463191	4464912	+	mRNA		EVM	BgiM00164-RA
BgChr_1	4478963	4490455	+	mRNA	solute carrier family 28 member 3	EVM	BgiM00165-RA
BgChr_1	4509519	4509944	+	mRNA	solute carrier family 28 member 3	EVM	BgiM00166-RA
BgChr_1	4514241	4514951	+	mRNA	solute carrier family 28 member 3	EVM	BgiM00167-RA
BgChr_1	4523272	4525492	+	mRNA	solute carrier family 28 member 3	EVM	BgiM00168-RA
BgChr_1	4529012	4529192	+	mRNA	solute carrier family 28 member 3	EVM	BgiM00169-RA
BgChr_1	4605838	4607010	+	mRNA		EVM	BgiM00170-RA
BgChr_1	4667854	4672942	+	mRNA	glycine-rich cell wall structural protein 1.8	EVM	BgiM00171-RA
BgChr_1	4705632	4734443	+	mRNA	hepatocyte growth factor receptor-like isoform X2	EVM	BgiM00172-RA
BgChr_1	4736751	4758504	-	mRNA	SMC5-SMC6 complex localization factor protein 2	EVM	BgiM00173-RA
BgChr_1	4759402	4767091	+	mRNA	sperm flagellar protein 1-like isoform X1	EVM	BgiM00174-RA
BgChr_1	4778760	4817910	+	mRNA	tankyrase-2	EVM	BgiM00175-RA
BgChr_1	4847616	4849496	+	mRNA	organic cation transporter protein	EVM	BgiM00176-RA
BgChr_1	4860031	4864907	-	mRNA	GATA zinc finger domain-containing protein 14	EVM	BgiM00177-RA
BgChr_1	4895131	4895512	-	lncRNA		pinfish	lncRNA18
BgChr_1	4924478	4924819	+	lncRNA		pinfish	lncRNA19
BgChr_1	4926935	4927241	+	lncRNA		pinfish	lncRNA20
BgChr_1	4964802	4966139	-	mRNA	Octopamine receptor beta-2R	EVM	BgiM00181-RA
BgChr_1	4992107	4997590	-	mRNA	protein gooseberry	EVM	BgiM00182-RA
BgChr_1	5027364	5037857	-	mRNA	THO complex subunit 3	EVM	BgiM00183-RA
BgChr_1	5085965	5086222	+	mRNA		EVM	BgiM00184-RA
BgChr_1	5093351	5093722	+	mRNA		EVM	BgiM00185-RA
BgChr_1	5103377	5105110	-	mRNA	alpha-2C adrenergic receptor	EVM	BgiM00186-RA
BgChr_1	5116752	5118721	-	mRNA		EVM	BgiM00187-RA
BgChr_1	5136088	5138771	+	mRNA		EVM	BgiM00188-RA
BgChr_1	5177803	5178018	+	mRNA		EVM	BgiM00189-RA
BgChr_1	5257553	5258112	+	lncRNA		pinfish	lncRNA21
BgChr_1	5283214	5283366	+	mRNA		EVM	BgiM00191-RA
BgChr_1	5287572	5315714	+	mRNA	peptidylglycine alpha-hydroxylating monooxygenase	EVM	BgiM00192-RA
BgChr_1	5328385	5329155	-	mRNA		EVM	BgiM00193-RA
BgChr_1	5329225	5329584	+	mRNA		EVM	BgiM00194-RA
BgChr_1	5338808	5339012	+	lncRNA		pinfish	lncRNA22
BgChr_1	5400684	5401376	+	mRNA		EVM	BgiM00196-RA
BgChr_1	5488097	5496276	+	mRNA	semaphorin-1A	EVM	BgiM00197-RA
BgChr_1	5498542	5513871	+	mRNA	semaphorin-1A	EVM	BgiM00198-RA
BgChr_1	5521446	5522039	+	mRNA		EVM	BgiM00199-RA
BgChr_1	5522223	5534126	-	mRNA	COMM domain-containing protein 10	EVM	BgiM00200-RA
BgChr_1	5547534	5552219	-	mRNA	myosin heavy chain muscle	EVM	BgiM00201-RA
BgChr_1	5560163	5566712	+	mRNA	snurportin-1	EVM	BgiM00202-RA
BgChr_1	5581115	5639048	-	mRNA	dynein heavy chain domain-containing protein 1	EVM	BgiM00203-RA
BgChr_1	5643106	5648807	+	mRNA	coiled-coil domain-containing protein 34	EVM	BgiM00204-RA
BgChr_1	5673187	5680177	+	mRNA	DNA polymerase lambda	EVM	BgiM00205-RA
BgChr_1	5684070	5686369	-	mRNA		EVM	BgiM00206-RA
BgChr_1	5705407	5709196	+	mRNA		EVM	BgiM00207-RA
BgChr_1	5710105	5711866	-	mRNA		EVM	BgiM00208-RA
BgChr_1	5712167	5720272	-	mRNA		EVM	BgiM00209-RA
BgChr_1	5723934	5724389	+	mRNA	N-alpha-acetyltransferase 50	EVM	BgiM00210-RA
BgChr_1	5745053	5745254	+	lncRNA		pinfish	lncRNA23
BgChr_1	5745461	5745776	+	lncRNA		pinfish	lncRNA24
BgChr_1	5766392	5777263	-	mRNA	calcitonin receptor	EVM	BgiM00213-RA
BgChr_1	5789369	5793098	-	mRNA		EVM	BgiM00214-RA
BgChr_1	5794809	5794975	-	mRNA	calcitonin gene-related peptide type 1 receptor	EVM	BgiM00215-RA
BgChr_1	5823286	5824358	+	mRNA		EVM	BgiM00216-RA
BgChr_1	5826707	5827040	-	mRNA		EVM	BgiM00217-RA
BgChr_1	5852593	5924166	-	mRNA	transient receptor potential cation channel subfamily M member-like 2	EVM	BgiM00218-RA
BgChr_1	5925058	5925420	-	mRNA		EVM	BgiM00219-RA
BgChr_1	5925758	5926072	-	mRNA		EVM	BgiM00220-RA
BgChr_1	5926682	5927008	-	mRNA		EVM	BgiM00221-RA
BgChr_1	5927150	5927554	-	mRNA		EVM	BgiM00222-RA
BgChr_1	5927904	5928218	-	mRNA		EVM	BgiM00223-RA
BgChr_1	5928826	5929092	-	mRNA		EVM	BgiM00224-RA
BgChr_1	5930634	5931290	-	mRNA		EVM	BgiM00225-RA
BgChr_1	5931802	5931996	-	mRNA		EVM	BgiM00226-RA
BgChr_1	5979258	5979465	+	lncRNA		pinfish	lncRNA25
BgChr_1	6015096	6016592	-	mRNA		EVM	BgiM00228-RA
BgChr_1	6036715	6094262	+	mRNA	calcitonin gene-related peptide type 1 receptor	EVM	BgiM00229-RA
BgChr_1	6129367	6129661	+	lncRNA		pinfish	lncRNA26
BgChr_1	6176902	6177443	+	mRNA		EVM	BgiM00231-RA
BgChr_1	6177467	6177954	+	mRNA		EVM	BgiM00232-RA
BgChr_1	6177978	6178439	+	mRNA		EVM	BgiM00233-RA
BgChr_1	6178463	6178876	+	mRNA		EVM	BgiM00234-RA
BgChr_1	6178922	6179494	+	mRNA		EVM	BgiM00235-RA
BgChr_1	6189407	6191017	+	mRNA		EVM	BgiM00236-RA
BgChr_1	6211053	6231994	+	mRNA		EVM	BgiM00237-RA
BgChr_1	6249731	6253125	+	mRNA	kyphoscoliosis peptidase	EVM	BgiM00238-RA
BgChr_1	6299515	6303663	-	mRNA		EVM	BgiM00239-RA
BgChr_1	6311955	6316103	-	mRNA		EVM	BgiM00240-RA
BgChr_1	6335688	6335988	+	mRNA	PDZ domain-containing protein 7	EVM	BgiM00241-RA
BgChr_1	6341395	6341550	+	mRNA	PDZ domain-containing protein 7	EVM	BgiM00242-RA
BgChr_1	6363181	6390348	+	mRNA	PDZ domain containing 7	EVM	BgiM00243-RA
BgChr_1	6395958	6415413	+	mRNA	pentatricopeptide repeat domain-containing protein 3 mitochondrial	EVM	BgiM00244-RA
BgChr_1	6418210	6424091	-	mRNA	poly(ADP-ribose) glycohydrolase ARH3	EVM	BgiM00245-RA
BgChr_1	6434792	6443494	+	mRNA	solute carrier family 28 member 3	EVM	BgiM00246-RA
BgChr_1	6445000	6451354	-	mRNA	serine/arginine repetitive matrix protein 2	EVM	BgiM00247-RA
BgChr_1	6461403	6468229	-	mRNA		EVM	BgiM00248-RA
BgChr_1	6483025	6486260	+	mRNA	heparan-alpha-glucosaminide n-acetyltransferase	EVM	BgiM00249-RA
BgChr_1	6494498	6500888	+	mRNA	heparan-alpha-glucosaminide N-acetyltransferase	EVM	BgiM00250-RA
BgChr_1	6507002	6516117	+	mRNA	transmembrane protein 106B	EVM	BgiM00251-RA
BgChr_1	6525988	6548727	+	mRNA	centrosomal protein of 290 kDa	EVM	BgiM00252-RA
BgChr_1	6571009	6605613	+	mRNA	A-kinase anchor protein 9	EVM	BgiM00253-RA
BgChr_1	6608402	6610228	-	mRNA	tripartite motif-containing protein 2	EVM	BgiM00254-RA
BgChr_1	6624259	6624498	+	mRNA		EVM	BgiM00255-RA
BgChr_1	6627381	6630187	-	mRNA		EVM	BgiM00256-RA
BgChr_1	6647677	6647929	-	lncRNA		pinfish	lncRNA27
BgChr_1	6689129	6689305	+	mRNA		EVM	BgiM00258-RA
BgChr_1	6698683	6698845	+	mRNA		EVM	BgiM00259-RA
BgChr_1	6712443	6726142	+	mRNA	cactin	EVM	BgiM00260-RA
BgChr_1	6734480	6759168	+	mRNA	exocyst complex component 4-like isoform X1	EVM	BgiM00261-RA
BgChr_1	6795363	6812439	+	mRNA	Spondin-2	EVM	BgiM00262-RA
BgChr_1	6824505	6836010	+	mRNA	junction-mediating and -regulatory protein	EVM	BgiM00263-RA
BgChr_1	6843895	6853434	-	mRNA	myelin expression factor 2-like isoform X1	EVM	BgiM00264-RA
BgChr_1	6859644	6886534	-	mRNA	integrin alpha-4	EVM	BgiM00265-RA
BgChr_1	6910126	6921370	-	mRNA	catenin alpha-2-like isoform X4	EVM	BgiM00266-RA
BgChr_1	6929895	6933399	+	mRNA	bcl-2-related protein A1	EVM	BgiM00267-RA
BgChr_1	6939862	6940422	-	mRNA	U11/U12 small nuclear ribonucleoprotein 35 kDa protein	EVM	BgiM00268-RA
BgChr_1	6950387	6956006	+	mRNA	galactose-1-phosphate uridylyltransferase	EVM	BgiM00269-RA
BgChr_1	6962689	6972873	-	mRNA		EVM	BgiM00270-RA
BgChr_1	6991892	6994813	+	mRNA	polycomb group RING finger protein 1-like isoform X2	EVM	BgiM00271-RA
BgChr_1	6997662	6999729	-	mRNA	polycomb group RING finger protein 3	EVM	BgiM00272-RA
BgChr_1	7006864	7011826	-	mRNA	NADH dehydrogenase [ubiquinone] 1 alpha subcomplex subunit 10 mitochondrial	EVM	BgiM00273-RA
BgChr_1	7014422	7028392	-	mRNA	kelch-like protein 10	EVM	BgiM00274-RA
BgChr_1	7029602	7033154	-	mRNA	hydroxylysine kinase	EVM	BgiM00275-RA
BgChr_1	7041084	7047112	-	mRNA	glutathione reductase mitochondrial	EVM	BgiM00276-RA
BgChr_1	7058491	7060671	+	mRNA		EVM	BgiM00277-RA
BgChr_1	7093172	7093575	+	mRNA	myelin expression factor 2	EVM	BgiM00278-RA
BgChr_1	7094878	7095610	+	mRNA	myelin expression factor 2-like isoform X2	EVM	BgiM00279-RA
BgChr_1	7102079	7102624	+	mRNA	catenin alpha-2-like isoform X4	EVM	BgiM00280-RA
BgChr_1	7105256	7105443	+	mRNA		EVM	BgiM00281-RA
BgChr_1	7121935	7135617	-	mRNA	glutathione reductase mitochondrial	EVM	BgiM00282-RA
BgChr_1	7142124	7147747	-	mRNA		EVM	BgiM00283-RA
BgChr_1	7149917	7152352	-	mRNA		EVM	BgiM00284-RA
BgChr_1	7192542	7195348	-	mRNA	potassium intermediate small conductance calcium-activated channel sub N member 3	EVM	BgiM00285-RA
BgChr_1	7223609	7224082	+	mRNA		EVM	BgiM00286-RA
BgChr_1	7224193	7225423	+	mRNA		EVM	BgiM00287-RA
BgChr_1	7241321	7261258	-	mRNA	small conductance calcium-activated potassium channel protein	EVM	BgiM00288-RA
BgChr_1	7290135	7309345	-	mRNA	small conductance calcium-activated potassium channel protein	EVM	BgiM00289-RA
BgChr_1	7365749	7367254	-	mRNA	small conductance calcium-activated potassium channel protein	EVM	BgiM00290-RA
BgChr_1	7388935	7396457	+	mRNA		EVM	BgiM00291-RA
BgChr_1	7397747	7414235	-	mRNA	N(4)-(Beta-N-acetylglucosaminyl)-L-asparaginase	EVM	BgiM00292-RA
BgChr_1	7418382	7418570	-	mRNA		EVM	BgiM00293-RA
BgChr_1	7424581	7478869	+	mRNA	alpha-amidating enzyme precursor 1	EVM	BgiM00294-RA
BgChr_1	7534195	7567132	+	mRNA	poly [ADP-ribose] polymerase 14	EVM	BgiM00295-RA
BgChr_1	7582435	7630515	+	mRNA	poly [ADP-ribose] polymerase 14	EVM	BgiM00296-RA
BgChr_1	7638693	7641565	+	mRNA		EVM	BgiM00297-RA
BgChr_1	7642192	7658105	+	mRNA	poly [ADP-ribose] polymerase 14	EVM	BgiM00298-RA
BgChr_1	7663765	7690903	+	mRNA	poly [ADP-ribose] polymerase 14	EVM	BgiM00299-RA
BgChr_1	7701482	7729082	+	mRNA	poly [ADP-ribose] polymerase 14	EVM	BgiM00300-RA
BgChr_1	7712761	7712834	-	tRNA	tRNA-Cys	tRNAscan-SE	BgChr_1.trna878
BgChr_1	7743673	7755050	+	mRNA	poly [ADP-ribose] polymerase 14	EVM	BgiM00301-RA
BgChr_1	7783000	7789189	-	mRNA	neuropeptide F receptor	EVM	BgiM00302-RA
BgChr_1	7810794	7814810	+	mRNA		EVM	BgiM00303-RA
BgChr_1	7818883	7819355	+	lncRNA		pinfish	lncRNA28
BgChr_1	7848307	7850958	-	mRNA		EVM	BgiM00305-RA
BgChr_1	7856300	7856566	-	mRNA		EVM	BgiM00306-RA
BgChr_1	7872937	7873332	-	mRNA	colorectal mutant cancer protein	EVM	BgiM00307-RA
BgChr_1	7906095	7907579	-	mRNA	sialin	EVM	BgiM00308-RA
BgChr_1	7914785	7925656	-	mRNA	sialin	EVM	BgiM00309-RA
BgChr_1	7950552	7950968	+	mRNA		EVM	BgiM00310-RA
BgChr_1	7987104	7987862	+	mRNA	Hypp5110	EVM	BgiM00311-RA
BgChr_1	8013070	8017098	+	mRNA	sterol O-acyltransferase 1	EVM	BgiM00312-RA
BgChr_1	8020677	8021286	-	mRNA		EVM	BgiM00313-RA
BgChr_1	8030151	8050980	-	mRNA	sterol O-acyltransferase 1-like isoform X1	EVM	BgiM00314-RA
BgChr_1	8074840	8082666	-	mRNA	pancreas transcription factor 1 subunit alpha	EVM	BgiM00315-RA
BgChr_1	8104836	8112908	-	mRNA		EVM	BgiM00316-RA
BgChr_1	8117591	8124603	-	mRNA	threonine synthase-like 2	EVM	BgiM00317-RA
BgChr_1	8126203	8137646	+	mRNA	gamma-tubulin complex component 4	EVM	BgiM00318-RA
BgChr_1	8139640	8148701	-	mRNA	BTB/POZ domain-containing protein 19	EVM	BgiM00319-RA
BgChr_1	8154581	8155165	-	mRNA	tubulin-folding cofactor B	EVM	BgiM00320-RA
BgChr_1	8159610	8162226	+	mRNA	TM2 domain-containing protein	EVM	BgiM00321-RA
BgChr_1	8163986	8182260	-	mRNA	phosphoacetylglucosamine mutase	EVM	BgiM00322-RA
BgChr_1	8184151	8188560	-	mRNA	mitotic checkpoint protein BUB3	EVM	BgiM00323-RA
BgChr_1	8203253	8207144	-	mRNA	mitotic spindle checkpoint protein Bub3	EVM	BgiM00324-RA
BgChr_1	8209704	8245815	+	mRNA		EVM	BgiM00325-RA
BgChr_1	8253989	8255753	+	mRNA	tripartite motif-containing protein 45	EVM	BgiM00326-RA
BgChr_1	8262208	8269070	+	mRNA	sodium-dependent glucose transporter 1A-like isoform X1	EVM	BgiM00327-RA
BgChr_1	8280321	8301528	-	mRNA	infPhox	EVM	BgiM00328-RA
BgChr_1	8315452	8319289	+	mRNA	sodium-dependent glucose transporter 1A-like isoform X1	EVM	BgiM00329-RA
BgChr_1	8322785	8336427	-	mRNA	zinc finger protein 622-like isoform X1	EVM	BgiM00330-RA
BgChr_1	8336681	8338135	+	mRNA	60S ribosomal protein L37A	EVM	BgiM00331-RA
BgChr_1	8341580	8354164	-	mRNA		EVM	BgiM00332-RA
BgChr_1	8363215	8373550	+	mRNA	protein MAK16	EVM	BgiM00333-RA
BgChr_1	8418664	8431962	+	mRNA	hematopoietically-expressed homeobox protein hhex-like isoform X2	EVM	BgiM00334-RA
BgChr_1	8461409	8491910	-	mRNA	disintegrin and metalloproteinase domain-containing protein 9	EVM	BgiM00335-RA
BgChr_1	8576959	8578247	-	mRNA		EVM	BgiM00336-RA
BgChr_1	8604906	8620157	+	mRNA	neural/ectodermal development factor IMP-L2	EVM	BgiM00337-RA
BgChr_1	8648681	8649790	+	mRNA	neural/ectodermal development factor IMP-L2	EVM	BgiM00338-RA
BgChr_1	8661868	8670922	+	mRNA	neural/ectodermal development factor IMP-L2	EVM	BgiM00339-RA
BgChr_1	8691718	8700681	+	mRNA	F-box only protein 39	EVM	BgiM00340-RA
BgChr_1	8702309	8707811	+	mRNA	arrestin domain-containing protein 3	EVM	BgiM00341-RA
BgChr_1	8716363	8739808	-	mRNA	tetratricopeptide repeat protein 37	EVM	BgiM00342-RA
BgChr_1	8747343	8753234	+	mRNA	BRCA2 and CDKN1A-interacting protein	EVM	BgiM00343-RA
BgChr_1	8755696	8766332	+	mRNA	threonine--tRNA ligase cytoplasmic-like isoform X2	EVM	BgiM00344-RA
BgChr_1	8778747	8780661	+	mRNA	TM2 domain-containing protein 3-like isoform X1	EVM	BgiM00345-RA
BgChr_1	8791719	8794968	-	mRNA	ADP-ribosylation factor 1	EVM	BgiM00346-RA
BgChr_1	8807111	8811831	+	mRNA	heat shock protein 70 A1	EVM	BgiM00347-RA
BgChr_1	8818861	8825338	-	mRNA	RING finger protein nhl-1	EVM	BgiM00348-RA
BgChr_1	8836434	8857385	+	mRNA	mitogen-activated protein kinase kinase kinase MLT	EVM	BgiM00349-RA
BgChr_1	8867899	8869098	+	mRNA		EVM	BgiM00350-RA
BgChr_1	8937212	8940211	+	mRNA		EVM	BgiM00351-RA
BgChr_1	9026714	9042884	+	mRNA		EVM	BgiM00352-RA
BgChr_1	9058406	9058912	-	mRNA		EVM	BgiM00353-RA
BgChr_1	9076635	9076811	+	mRNA		EVM	BgiM00354-RA
BgChr_1	9113602	9135889	+	mRNA	pituitary homeobox 1	EVM	BgiM00355-RA
BgChr_1	9138754	9143215	-	mRNA	grpE protein 1 mitochondrial	EVM	BgiM00356-RA
BgChr_1	9151171	9161373	-	mRNA	fibroblast growth factor receptor-like 1	EVM	BgiM00357-RA
BgChr_1	9169186	9170146	+	mRNA		EVM	BgiM00358-RA
BgChr_1	9201909	9202128	+	lncRNA		pinfish	lncRNA29
BgChr_1	9275216	9275633	+	mRNA		EVM	BgiM00360-RA
BgChr_1	9278002	9278184	+	mRNA		EVM	BgiM00361-RA
BgChr_1	9293475	9294885	-	mRNA		EVM	BgiM00362-RA
BgChr_1	9346574	9346729	+	mRNA		EVM	BgiM00363-RA
BgChr_1	9396406	9408151	+	mRNA	DNA polymerase I	EVM	BgiM00364-RA
BgChr_1	9412037	9421937	-	mRNA	nicotinamide/nicotinic acid mononucleotide adenylyltransferase 1	EVM	BgiM00365-RA
BgChr_1	9426512	9431903	-	mRNA	leucine-rich repeat-containing protein 46	EVM	BgiM00366-RA
BgChr_1	9432211	9438833	+	mRNA	fumarylacetoacetate hydrolase domain-containing protein 2	EVM	BgiM00367-RA
BgChr_1	9440848	9444424	-	mRNA	MOB-like protein phocein	EVM	BgiM00368-RA
BgChr_1	9451152	9458741	-	mRNA	coiled-coil domain-containing protein 171 isoform X2	EVM	BgiM00369-RA
BgChr_1	9471981	9478862	-	mRNA	coiled-coil domain-containing protein 171	EVM	BgiM00370-RA
BgChr_1	9489556	9496316	+	mRNA	aldose reductase A	EVM	BgiM00371-RA
BgChr_1	9526176	9526814	-	mRNA		EVM	BgiM00372-RA
BgChr_1	9588898	9592631	+	mRNA	sphingosine-1-phosphate phosphatase 1	EVM	BgiM00373-RA
BgChr_1	9597361	9606374	-	mRNA		EVM	BgiM00374-RA
BgChr_1	9637183	9641685	+	mRNA	ceramide glucosyltransferase	EVM	BgiM00375-RA
BgChr_1	9657880	9669010	+	mRNA		EVM	BgiM00376-RA
BgChr_1	9673642	9687807	+	mRNA	treslin isoform X2	EVM	BgiM00377-RA
BgChr_1	9725170	9740230	-	mRNA	ankyrin repeat and death domain-containing protein 1A	EVM	BgiM00378-RA
BgChr_1	9746929	9747573	+	mRNA		EVM	BgiM00379-RA
BgChr_1	9759876	9762797	-	mRNA	dentin matrix acidic phosphoprotein 1	EVM	BgiM00380-RA
BgChr_1	9777826	9778255	-	lncRNA		pinfish	lncRNA30
BgChr_1	9831109	9832176	-	mRNA		EVM	BgiM00382-RA
BgChr_1	9872854	9873117	-	mRNA		EVM	BgiM00383-RA
BgChr_1	9880888	9891302	-	mRNA	protein glass	EVM	BgiM00384-RA
BgChr_1	9927255	9927855	+	mRNA	reticulocyte-binding protein PFD0110w-like isoform X1	EVM	BgiM00385-RA
BgChr_1	9938746	9939523	+	mRNA	ras-interacting protein RIP3	EVM	BgiM00386-RA
BgChr_1	9952932	9953422	+	lncRNA		pinfish	lncRNA31
BgChr_1	9958799	9959561	-	mRNA		EVM	BgiM00388-RA
BgChr_1	9964516	9978081	+	mRNA	condensin complex subunit 2	EVM	BgiM00389-RA
BgChr_1	9992755	10026678	-	mRNA		EVM	BgiM00390-RA
BgChr_1	10034922	10047431	+	mRNA	integrator complex subunit 3-like isoform X2	EVM	BgiM00391-RA
BgChr_1	10051051	10065467	-	mRNA		EVM	BgiM00392-RA
BgChr_1	10073903	10074076	-	mRNA		EVM	BgiM00393-RA
BgChr_1	10104930	10115807	+	mRNA	glycoprotein-N-acetylgalactosamine 3-beta-galactosyltransferase 1	EVM	BgiM00394-RA
BgChr_1	10121871	10125038	-	mRNA		EVM	BgiM00395-RA
BgChr_1	10141463	10142794	+	mRNA	keratin-associated protein 12-2	EVM	BgiM00396-RA
BgChr_1	10150742	10151548	+	mRNA		EVM	BgiM00397-RA
BgChr_1	10151580	10152266	+	mRNA		EVM	BgiM00398-RA
BgChr_1	10177084	10181613	+	mRNA	glycoprotein-N-acetylgalactosamine 3-beta-galactosyltransferase 1	EVM	BgiM00399-RA
BgChr_1	10182346	10182691	-	lncRNA		pinfish	lncRNA32
BgChr_1	10209718	10210036	+	lncRNA		pinfish	lncRNA33
BgChr_1	10251195	10268380	+	mRNA	glycoprotein-N-acetylgalactosamine 3-beta-galactosyltransferase 1	EVM	BgiM00402-RA
BgChr_1	10278816	10280327	-	mRNA		EVM	BgiM00403-RA
BgChr_1	10326267	10326434	-	mRNA		EVM	BgiM00404-RA
BgChr_1	10334730	10334797	+	tRNA	tRNA-Cys	tRNAscan-SE	BgChr_1.trna78
BgChr_1	10441304	10460841	-	mRNA		EVM	BgiM00405-RA
BgChr_1	10476220	10492218	+	mRNA	protein white	EVM	BgiM00406-RA
BgChr_1	10492554	10493221	+	mRNA		EVM	BgiM00407-RA
BgChr_1	10493527	10494445	+	mRNA	protein white	EVM	BgiM00408-RA
BgChr_1	10495665	10496279	+	mRNA		EVM	BgiM00409-RA
BgChr_1	10513415	10513660	-	mRNA		EVM	BgiM00410-RA
BgChr_1	10519359	10520270	+	mRNA		EVM	BgiM00411-RA
BgChr_1	10523556	10537010	-	mRNA	multidrug resistance protein 1B	EVM	BgiM00412-RA
BgChr_1	10539226	10545736	-	mRNA	multidrug resistance protein 1	EVM	BgiM00413-RA
BgChr_1	10546282	10548356	-	mRNA	multidrug resistance protein 1B	EVM	BgiM00414-RA
BgChr_1	10548466	10549015	+	mRNA		EVM	BgiM00415-RA
BgChr_1	10557058	10557328	+	lncRNA		pinfish	lncRNA34
BgChr_1	10561908	10569732	-	mRNA	integrin beta-PS	EVM	BgiM00417-RA
BgChr_1	10590459	10604000	-	mRNA	serine/arginine repetitive matrix protein 2	EVM	BgiM00418-RA
BgChr_1	10626680	10634245	+	mRNA		EVM	BgiM00419-RA
BgChr_1	10678030	10682188	+	mRNA	myogenesis-regulating glycosidase isoform X3	EVM	BgiM00420-RA
BgChr_1	10694907	10699093	-	mRNA	protein fem-1 C	EVM	BgiM00421-RA
BgChr_1	10703740	10710901	-	mRNA	BTB/POZ domain-containing protein 6-A	EVM	BgiM00422-RA
BgChr_1	10716685	10730999	-	mRNA	stimulated by retinoic acid 6 protein isoform X3	EVM	BgiM00423-RA
BgChr_1	10736294	10736632	-	mRNA		EVM	BgiM00424-RA
BgChr_1	10763632	10763842	-	mRNA	stimulated by retinoic acid 6 protein isoform X3	EVM	BgiM00425-RA
BgChr_1	10770314	10789493	+	mRNA	stimulated by retinoic acid 6 protein	EVM	BgiM00426-RA
BgChr_1	10789526	10791522	+	mRNA	stimulated by retinoic acid 6 protein	EVM	BgiM00427-RA
BgChr_1	10797498	10801982	-	mRNA	stimulated by retinoic acid 6 protein isoform X3	EVM	BgiM00428-RA
BgChr_1	10803730	10810863	-	mRNA	stimulated by retinoic acid 6 protein	EVM	BgiM00429-RA
BgChr_1	10818197	10824168	-	mRNA	Contactin-5	EVM	BgiM00430-RA
BgChr_1	10870577	10870978	+	mRNA		EVM	BgiM00431-RA
BgChr_1	10912988	10913182	+	mRNA		EVM	BgiM00432-RA
BgChr_1	10929868	10951139	+	mRNA	reversion-inducing cysteine-rich protein with Kazal motifs	EVM	BgiM00433-RA
BgChr_1	10951605	10952801	-	mRNA		EVM	BgiM00434-RA
BgChr_1	10982372	11013479	+	mRNA	reversion-inducing cysteine-rich protein with Kazal motifs	EVM	BgiM00435-RA
BgChr_1	11021674	11038359	-	mRNA	dnaJ subfamily B member 6-like isoform X1	EVM	BgiM00436-RA
BgChr_1	11072248	11072676	+	mRNA	WD repeat-containing protein 91	EVM	BgiM00437-RA
BgChr_1	11076533	11079552	-	mRNA	ubiquitin domain-containing protein 2	EVM	BgiM00438-RA
BgChr_1	11089289	11092598	+	mRNA	Apoptosis regulator bax	EVM	BgiM00439-RA
BgChr_1	11107485	11117850	-	mRNA	tumor necrosis factor alpha-induced protein 8	EVM	BgiM00440-RA
BgChr_1	11142951	11153928	-	mRNA	ubiquitin carboxyl-terminal hydrolase 3	EVM	BgiM00441-RA
BgChr_1	11166552	11178103	+	mRNA	flocculation protein FLO11	EVM	BgiM00442-RA
BgChr_1	11183754	11188286	-	mRNA		EVM	BgiM00443-RA
BgChr_1	11196658	11203399	+	mRNA	protein disulfide-isomerase A3	EVM	BgiM00444-RA
BgChr_1	11209420	11211489	+	mRNA	protein toll	EVM	BgiM00445-RA
BgChr_1	11215382	11218024	+	mRNA	TLR cluster4 member 1	EVM	BgiM00446-RA
BgChr_1	11225527	11238013	-	mRNA	zwei Ig domain protein zig-8	EVM	BgiM00447-RA
BgChr_1	11257242	11257450	-	lncRNA		pinfish	lncRNA35
BgChr_1	11268392	11268606	-	mRNA		EVM	BgiM00449-RA
BgChr_1	11283771	11283926	-	mRNA		EVM	BgiM00450-RA
BgChr_1	11359701	11359942	-	lncRNA		pinfish	lncRNA36
BgChr_1	11387324	11387636	-	lncRNA		pinfish	lncRNA37
BgChr_1	11416136	11416388	+	lncRNA		pinfish	lncRNA38
BgChr_1	11453810	11455284	-	lncRNA		pinfish	lncRNA39
BgChr_1	11461113	11461270	-	mRNA		EVM	BgiM00455-RA
BgChr_1	11483421	11484242	+	mRNA		EVM	BgiM00456-RA
BgChr_1	11618630	11620063	+	mRNA		EVM	BgiM00457-RA
BgChr_1	11620106	11623690	+	mRNA		EVM	BgiM00458-RA
BgChr_1	11629253	11634922	-	mRNA	Beta-1 3-galactosyl-O-glycosyl-glycoprotein beta-1 6-N-acetylglucosaminyltransferase	EVM	BgiM00459-RA
BgChr_1	11669640	11670032	-	mRNA		EVM	BgiM00460-RA
BgChr_1	11709320	11709589	-	mRNA		EVM	BgiM00461-RA
BgChr_1	11716135	11718684	-	mRNA	Retinal homeobox protein Rx1	EVM	BgiM00462-RA
BgChr_1	11729676	11730153	-	mRNA	Retinal homeobox protein Rx1	EVM	BgiM00463-RA
BgChr_1	11738781	11739012	-	mRNA	Retinal homeobox protein Rx1	EVM	BgiM00464-RA
BgChr_1	11754796	11755305	+	mRNA		EVM	BgiM00465-RA
BgChr_1	11780135	11780506	+	mRNA		EVM	BgiM00466-RA
BgChr_1	11850815	11851119	+	mRNA		EVM	BgiM00467-RA
BgChr_1	11854166	11855630	-	lncRNA		pinfish	lncRNA40
BgChr_1	11858786	11859238	+	mRNA		EVM	BgiM00469-RA
BgChr_1	11864017	11864525	-	mRNA	peroxisome assembly protein 12	EVM	BgiM00470-RA
BgChr_1	11878888	11880520	-	lncRNA		pinfish	lncRNA41
BgChr_1	11882606	11883163	+	mRNA	homeobox protein orthopedia	EVM	BgiM00472-RA
BgChr_1	11891720	11906217	-	mRNA	aryl hydrocarbon receptor nuclear translocator isoform X3	EVM	BgiM00473-RA
BgChr_1	11911758	11922815	+	mRNA	cyclic AMP-responsive element-binding protein 3-like protein 4	EVM	BgiM00474-RA
BgChr_1	11928435	11943324	-	mRNA	serine incorporator	EVM	BgiM00475-RA
BgChr_1	11943852	11958797	+	mRNA	anoctamin-8	EVM	BgiM00476-RA
BgChr_1	11965091	11968659	+	mRNA	anoctamin-8	EVM	BgiM00477-RA
BgChr_1	11973523	11978520	+	mRNA	anoctamin-8	EVM	BgiM00478-RA
BgChr_1	12021514	12021960	-	mRNA		EVM	BgiM00479-RA
BgChr_1	12041742	12043904	+	mRNA		EVM	BgiM00480-RA
BgChr_1	12054876	12068367	+	mRNA	tropomyosin-1 isoform X3	EVM	BgiM00481-RA
BgChr_1	12075306	12082819	-	mRNA	breast cancer type 1 susceptibility protein	EVM	BgiM00482-RA
BgChr_1	12083059	12089853	-	mRNA	breast cancer type 1 susceptibility protein	EVM	BgiM00483-RA
BgChr_1	12090559	12117632	+	mRNA	E3 ubiquitin-protein ligase UBR3-like isoform X1	EVM	BgiM00484-RA
BgChr_1	12137990	12140708	+	mRNA	serine/threonine-protein kinase tousled-like 1 isoform X1	EVM	BgiM00485-RA
BgChr_1	12144148	12148558	+	mRNA	serine/threonine-protein kinase tousled-like 2	EVM	BgiM00486-RA
BgChr_1	12154290	12168960	-	mRNA	tubulin alpha chain	EVM	BgiM00487-RA
BgChr_1	12175587	12187154	-	mRNA		EVM	BgiM00488-RA
BgChr_1	12188190	12196828	+	mRNA	COP9/signalosome complex subunit Csn2	EVM	BgiM00489-RA
BgChr_1	12190896	12190965	-	tRNA	tRNA-Ala	tRNAscan-SE	BgChr_1.trna849
BgChr_1	12201058	12205790	-	mRNA	FAD/NAD(p)-binding oxidoreductase	EVM	BgiM00490-RA
BgChr_1	12219125	12220070	-	mRNA	polypeptide N-acetylgalactosaminyltransferase 5 isoform X6	EVM	BgiM00491-RA
BgChr_1	12221000	12227511	-	mRNA	polypeptide N-acetylgalactosaminyltransferase 5	EVM	BgiM00492-RA
BgChr_1	12250926	12252225	-	mRNA	polypeptide N-acetylgalactosaminyltransferase 5	EVM	BgiM00493-RA
BgChr_1	12256966	12257709	+	mRNA		EVM	BgiM00494-RA
BgChr_1	12257970	12258470	+	mRNA		EVM	BgiM00495-RA
BgChr_1	12264809	12264967	+	mRNA		EVM	BgiM00496-RA
BgChr_1	12269127	12270134	+	mRNA		EVM	BgiM00497-RA
BgChr_1	12369187	12374353	+	mRNA	stAR-related lipid transfer protein 7 mitochondrial	EVM	BgiM00498-RA
BgChr_1	12378268	12384712	-	mRNA	ceramide kinase-like protein	EVM	BgiM00499-RA
BgChr_1	12388147	12401528	+	mRNA	Polypeptide N-acetylgalactosaminyltransferase 5	EVM	BgiM00500-RA
BgChr_1	12412692	12413005	+	lncRNA		pinfish	lncRNA42
BgChr_1	12424270	12424442	+	mRNA	polypeptide N-acetylgalactosaminyltransferase 6	EVM	BgiM00502-RA
BgChr_1	12426439	12432577	+	mRNA	polypeptide N-acetylgalactosaminyltransferase 5	EVM	BgiM00503-RA
BgChr_1	12441540	12454699	+	mRNA	26S proteasome non-ATPase regulatory subunit 11	EVM	BgiM00504-RA
BgChr_1	12458286	12459563	-	mRNA	ankyrin repeat domain-containing protein 7	EVM	BgiM00505-RA
BgChr_1	12471661	12472950	-	mRNA	ankyrin repeat and KH domain-containing protein 1	EVM	BgiM00506-RA
BgChr_1	12480134	12486700	-	mRNA	tetraspanin-33	EVM	BgiM00507-RA
BgChr_1	12495668	12505942	+	mRNA		EVM	BgiM00508-RA
BgChr_1	12509485	12514535	-	mRNA	zinc finger protein 665	EVM	BgiM00509-RA
BgChr_1	12517721	12520249	+	mRNA	ZZ-type zinc finger-containing protein 3-like isoform X2	EVM	BgiM00510-RA
BgChr_1	12524761	12527397	-	mRNA	ferrochelatase mitochondrial	EVM	BgiM00511-RA
BgChr_1	12531143	12536703	+	mRNA	tRNA pseudouridine synthase A mitochondrial-like X1	EVM	BgiM00512-RA
BgChr_1	12536764	12548258	+	mRNA	tRNA pseudouridine synthase A mitochondrial	EVM	BgiM00513-RA
BgChr_1	12552201	12555912	-	mRNA	C-terminal-binding protein-like isoform X2	EVM	BgiM00514-RA
BgChr_1	12564926	12576661	+	mRNA	E3 ubiquitin-protein transferase MAEA isoform X1	EVM	BgiM00515-RA
BgChr_1	12578856	12586590	-	mRNA	testis-expressed sequence 36 protein	EVM	BgiM00516-RA
BgChr_1	12600986	12620490	+	mRNA	ankyrin and armadillo repeat-containing protein	EVM	BgiM00517-RA
BgChr_1	12620518	12655061	+	mRNA	ankyrin and armadillo repeat-containing protein	EVM	BgiM00518-RA
BgChr_1	12660382	12671772	+	mRNA	upstream activation factor subunit spp27	EVM	BgiM00519-RA
BgChr_1	12679681	12682160	-	mRNA		EVM	BgiM00520-RA
BgChr_1	12688917	12696348	-	mRNA	max dimerization protein 1	EVM	BgiM00521-RA
BgChr_1	12707902	12708127	-	lncRNA		pinfish	lncRNA43
BgChr_1	12710058	12710216	-	mRNA		EVM	BgiM00523-RA
BgChr_1	12771546	12772242	+	lncRNA		pinfish	lncRNA44
BgChr_1	12803260	12804069	+	mRNA		EVM	BgiM00525-RA
BgChr_1	12804108	12804581	+	mRNA		EVM	BgiM00526-RA
BgChr_1	12807997	12808216	+	lncRNA		pinfish	lncRNA45
BgChr_1	12839217	12840217	-	mRNA		EVM	BgiM00528-RA
BgChr_1	12840362	12841555	-	mRNA		EVM	BgiM00529-RA
BgChr_1	12845831	12846104	+	lncRNA		pinfish	lncRNA46
BgChr_1	12848858	12849640	-	mRNA		EVM	BgiM00531-RA
BgChr_1	12856933	12857751	-	mRNA		EVM	BgiM00532-RA
BgChr_1	12934839	12935007	+	mRNA		EVM	BgiM00533-RA
BgChr_1	12943612	12944067	+	mRNA		EVM	BgiM00534-RA
BgChr_1	13010428	13011163	+	mRNA	Hypp8772	EVM	BgiM00535-RA
BgChr_1	13028037	13030186	+	mRNA		EVM	BgiM00536-RA
BgChr_1	13059168	13059346	-	mRNA		EVM	BgiM00537-RA
BgChr_1	13061693	13061935	-	mRNA		EVM	BgiM00538-RA
BgChr_1	13067753	13067824	+	tRNA	tRNA-His	tRNAscan-SE	BgChr_1.trna95
BgChr_1	13083318	13083482	+	mRNA		EVM	BgiM00539-RA
BgChr_1	13098268	13103405	-	mRNA	UPF0515 protein	EVM	BgiM00540-RA
BgChr_1	13104390	13104696	-	lncRNA		pinfish	lncRNA47
BgChr_1	13125347	13126636	-	mRNA	colorectal mutant cancer protein	EVM	BgiM00542-RA
BgChr_1	13134626	13136064	-	mRNA		EVM	BgiM00543-RA
BgChr_1	13151226	13152133	-	mRNA	UPF0515 protein	EVM	BgiM00544-RA
BgChr_1	13158664	13168145	-	mRNA	UPF0515 protein	EVM	BgiM00545-RA
BgChr_1	13190366	13195722	-	mRNA	UPF0515 protein isoform X2	EVM	BgiM00546-RA
BgChr_1	13204113	13204358	+	lncRNA		pinfish	lncRNA48
BgChr_1	13224093	13224326	-	mRNA		EVM	BgiM00548-RA
BgChr_1	13227611	13228597	-	mRNA	thyrotropin-releasing hormone receptor	EVM	BgiM00549-RA
BgChr_1	13249992	13253117	+	mRNA		EVM	BgiM00550-RA
BgChr_1	13328041	13332628	+	mRNA		EVM	BgiM00551-RA
BgChr_1	13333812	13339786	-	mRNA	EMILIN-1	EVM	BgiM00552-RA
BgChr_1	13347115	13359629	-	mRNA	sodium-driven chloride bicarbonate exchanger	EVM	BgiM00553-RA
BgChr_1	13374139	13375566	+	mRNA	PDF receptor-like isoform X1	EVM	BgiM00554-RA
BgChr_1	13384621	13389362	-	mRNA	electroneutral sodium bicarbonate exchanger 1	EVM	BgiM00555-RA
BgChr_1	13423684	13430076	-	mRNA	F-box/LRR-repeat protein 18	EVM	BgiM00556-RA
BgChr_1	13435070	13441006	+	mRNA	CDK-activating kinase assembly factor MAT1	EVM	BgiM00557-RA
BgChr_1	13442124	13450381	-	mRNA	deferrochelatase/peroxidase YfeX	EVM	BgiM00558-RA
BgChr_1	13463044	13490482	+	mRNA	cytosolic purine 5p-nucleotidase-like isoform X1	EVM	BgiM00559-RA
BgChr_1	13496164	13498429	-	mRNA	protein RMD5 A	EVM	BgiM00560-RA
BgChr_1	13511014	13517377	-	mRNA	protein RMD5 A	EVM	BgiM00561-RA
BgChr_1	13518037	13536175	+	mRNA	sorbitol dehydrogenase	EVM	BgiM00562-RA
BgChr_1	13551676	13564401	+	mRNA	nucleolar protein 14	EVM	BgiM00563-RA
BgChr_1	13570068	13580969	-	mRNA		EVM	BgiM00564-RA
BgChr_1	13585968	13586861	-	mRNA		EVM	BgiM00565-RA
BgChr_1	13595975	13601270	-	mRNA	E3 ubiquitin-protein ligase TM129	EVM	BgiM00566-RA
BgChr_1	13605958	13612258	-	mRNA	ATP synthase subunit e mitochondrial	EVM	BgiM00567-RA
BgChr_1	13613491	13628638	+	mRNA	transcription termination factor 2-like isoform X1	EVM	BgiM00568-RA
BgChr_1	13633034	13653791	-	mRNA	chondroitin sulfate proteoglycan 4	EVM	BgiM00569-RA
BgChr_1	13666894	13686178	+	mRNA	zinc finger RNA-binding protein-like isoform X2	EVM	BgiM00570-RA
BgChr_1	13701163	13712852	-	mRNA	cytochrome P450 26A1	EVM	BgiM00571-RA
BgChr_1	13742317	13743286	-	mRNA	cholecystokinin receptor type A	EVM	BgiM00572-RA
BgChr_1	13746642	13746832	-	mRNA	growth hormone secretagogue receptor type 1	EVM	BgiM00573-RA
BgChr_1	13755028	13755438	+	mRNA		EVM	BgiM00574-RA
BgChr_1	13755455	13755770	-	lncRNA		pinfish	lncRNA49
BgChr_1	13768494	13768739	+	lncRNA		pinfish	lncRNA50
BgChr_1	13774472	13774544	-	tRNA	tRNA-Cys	tRNAscan-SE	BgChr_1.trna840
BgChr_1	13793018	13793980	+	mRNA		EVM	BgiM00577-RA
BgChr_1	13858023	13858400	-	mRNA		EVM	BgiM00578-RA
BgChr_1	13858427	13859125	-	mRNA		EVM	BgiM00579-RA
BgChr_1	13897698	13937999	+	mRNA	neuroendocrine convertase 1-like isoform X2	EVM	BgiM00580-RA
BgChr_1	13950290	13968176	-	mRNA	serine/threonine-protein kinase Nek9-like isoform X2	EVM	BgiM00581-RA
BgChr_1	13968921	13976543	+	mRNA	sorting nexin-24	EVM	BgiM00582-RA
BgChr_1	13978290	13992051	-	mRNA	basigin-like isoform X1	EVM	BgiM00583-RA
BgChr_1	14002555	14021987	-	mRNA	stimulated by retinoic acid 6 protein isoform X3	EVM	BgiM00584-RA
BgChr_1	14029239	14049514	+	mRNA	stimulated by retinoic acid 6 protein isoform X1	EVM	BgiM00585-RA
BgChr_1	14061832	14069108	+	mRNA	monocarboxylate transporter 9-like isoform X1	EVM	BgiM00586-RA
BgChr_1	14073499	14082622	-	mRNA	sialin	EVM	BgiM00587-RA
BgChr_1	14093110	14103280	-	mRNA	alpha-(1 3)-fucosyltransferase C	EVM	BgiM00588-RA
BgChr_1	14105902	14106142	-	lncRNA		pinfish	lncRNA51
BgChr_1	14107850	14117632	-	mRNA	Dynactin subunit 2	EVM	BgiM00590-RA
BgChr_1	14121690	14124135	-	mRNA	swi5-dependent recombination DNA repair protein 1	EVM	BgiM00591-RA
BgChr_1	14127892	14136595	+	mRNA	stomatin-like protein 2 mitochondrial	EVM	BgiM00592-RA
BgChr_1	14139443	14149120	-	mRNA	2-hydroxyacyl-CoA lyase 1	EVM	BgiM00593-RA
BgChr_1	14155430	14156638	+	mRNA		EVM	BgiM00594-RA
BgChr_1	14165068	14178031	-	mRNA	protein pf14_0175	EVM	BgiM00595-RA
BgChr_1	14181984	14200263	-	mRNA		EVM	BgiM00596-RA
BgChr_1	14219057	14223099	+	mRNA	asparagine synthetase [glutamine-hydrolyzing]	EVM	BgiM00597-RA
BgChr_1	14284593	14285075	-	mRNA	2-hydroxyacyl-CoA lyase 1	EVM	BgiM00598-RA
BgChr_1	14325215	14325886	-	mRNA		EVM	BgiM00599-RA
BgChr_1	14328723	14329409	+	mRNA		EVM	BgiM00600-RA
BgChr_1	14353594	14367461	-	mRNA	serine-rich adhesin for platelets	EVM	BgiM00601-RA
BgChr_1	14385304	14385536	-	mRNA	flocculation protein FLO11	EVM	BgiM00602-RA
BgChr_1	14447195	14450024	+	mRNA	Yae1 domain-containing protein 1	EVM	BgiM00603-RA
BgChr_1	14452163	14456681	-	mRNA	sodium-dependent glucose transporter 1-like isoform X1	EVM	BgiM00604-RA
BgChr_1	14463042	14487711	-	mRNA	structural maintenance of chromosomes protein 5	EVM	BgiM00605-RA
BgChr_1	14495576	14502105	-	mRNA	chondroitin proteoglycan 1-like isoform x2	EVM	BgiM00606-RA
BgChr_1	14518293	14524436	+	mRNA	vesicular integral-membrane protein VIP36-like isoform X1	EVM	BgiM00607-RA
BgChr_1	14531364	14559558	-	mRNA	enteropeptidase	EVM	BgiM00608-RA
BgChr_1	14573900	14577297	-	mRNA		EVM	BgiM00609-RA
BgChr_1	14588877	14594759	-	mRNA	enteropeptidase	EVM	BgiM00610-RA
BgChr_1	14642972	14646208	+	mRNA	polypeptide N-acetylgalactosaminyltransferase-like 6	EVM	BgiM00611-RA
BgChr_1	14659125	14664201	+	mRNA	polypeptide N-acetylgalactosaminyltransferase 10	EVM	BgiM00612-RA
BgChr_1	14671222	14686749	-	mRNA	exportin-7-like isoform X1	EVM	BgiM00613-RA
BgChr_1	14706869	14709040	+	mRNA	sulfate transporter	EVM	BgiM00614-RA
BgChr_1	14716601	14719657	-	mRNA		EVM	BgiM00615-RA
BgChr_1	14733184	14734763	+	mRNA		EVM	BgiM00616-RA
BgChr_1	14741358	14742287	-	mRNA		EVM	BgiM00617-RA
BgChr_1	14761878	14762279	+	mRNA		EVM	BgiM00618-RA
BgChr_1	14770781	14771378	+	lncRNA		pinfish	lncRNA52
BgChr_1	14779306	14825333	+	mRNA	cyclic nucleotide-binding domain-containing protein 2	EVM	BgiM00620-RA
BgChr_1	14829658	14835250	-	mRNA	bifunctional coenzyme A synthase	EVM	BgiM00621-RA
BgChr_1	14838751	14850539	+	mRNA	xaa-Pro aminopeptidase 1-like isoform X1	EVM	BgiM00622-RA
BgChr_1	14851482	14854356	-	mRNA	leucine-rich repeat-containing protein 57	EVM	BgiM00623-RA
BgChr_1	14861084	14866098	+	mRNA	transforming acidic coiled-coil-containing protein 1	EVM	BgiM00624-RA
BgChr_1	14870546	14887994	+	mRNA	transforming acidic coiled-coil-containing protein 1	EVM	BgiM00625-RA
BgChr_1	14890947	14903172	-	mRNA	snRNA-activating protein complex subunit 1	EVM	BgiM00626-RA
BgChr_1	14917639	14918748	-	mRNA	WD repeat-containing protein 74	EVM	BgiM00627-RA
BgChr_1	14924338	14928440	+	mRNA	protein DBF4 B	EVM	BgiM00628-RA
BgChr_1	14939261	14944916	+	mRNA	asparagine-rich protein	EVM	BgiM00629-RA
BgChr_1	14967500	14980748	-	mRNA	mediator of RNA polymerase II transcription subunit 1	EVM	BgiM00630-RA
BgChr_1	14984579	14997484	+	mRNA	ras-related protein Ral-A	EVM	BgiM00631-RA
BgChr_1	15006376	15016734	-	mRNA	inositol polyphosphate 1-phosphatase	EVM	BgiM00632-RA
BgChr_1	15036684	15049621	+	mRNA	cyclin-dependent kinase 13-like isoform X1	EVM	BgiM00633-RA
BgChr_1	15057779	15077537	-	mRNA	cilia- and flagella-associated protein 69-like isoform X1	EVM	BgiM00634-RA
BgChr_1	15083243	15101634	+	mRNA	cst complex subunit ctc1	EVM	BgiM00635-RA
BgChr_1	15109113	15112999	-	mRNA	acetylcholine receptor subunit alpha-like 1	EVM	BgiM00636-RA
BgChr_1	15116447	15116613	-	mRNA	D-arabinose 1-dehydrogenase (NAD(P)(+))	EVM	BgiM00637-RA
BgChr_1	15129532	15148622	-	mRNA		EVM	BgiM00638-RA
BgChr_1	15152485	15154563	+	mRNA		EVM	BgiM00639-RA
BgChr_1	15191756	15192640	-	mRNA		EVM	BgiM00640-RA
BgChr_1	15192724	15193062	-	mRNA		EVM	BgiM00641-RA
BgChr_1	15195069	15195290	-	mRNA	nicotinic acetylcholine receptor subunit type C	EVM	BgiM00642-RA
BgChr_1	15224285	15224918	-	lncRNA		pinfish	lncRNA53
BgChr_1	15231856	15232902	-	mRNA		EVM	BgiM00644-RA
BgChr_1	15286526	15288622	-	mRNA		EVM	BgiM00645-RA
BgChr_1	15297240	15299543	-	mRNA	acetylcholine receptor subunit alpha-like 1 isoform X2	EVM	BgiM00646-RA
BgChr_1	15301278	15305200	+	mRNA		EVM	BgiM00647-RA
BgChr_1	15313988	15339252	-	mRNA	acetylcholine receptor subunit beta-like 2 isoform X1	EVM	BgiM00648-RA
BgChr_1	15342363	15344030	+	mRNA		EVM	BgiM00649-RA
BgChr_1	15362590	15363447	-	mRNA		EVM	BgiM00650-RA
BgChr_1	15363735	15365315	-	mRNA		EVM	BgiM00651-RA
BgChr_1	15385086	15385484	+	mRNA		EVM	BgiM00652-RA
BgChr_1	15386868	15389042	+	mRNA		EVM	BgiM00653-RA
BgChr_1	15390484	15390882	+	mRNA		EVM	BgiM00654-RA
BgChr_1	15401147	15405286	-	mRNA	acetylcholine receptor subunit beta-like 1	EVM	BgiM00655-RA
BgChr_1	15424420	15426102	+	mRNA		EVM	BgiM00656-RA
BgChr_1	15430079	15430864	-	mRNA		EVM	BgiM00657-RA
BgChr_1	15434806	15440213	-	mRNA	acetylcholine receptor subunit beta-like 1	EVM	BgiM00658-RA
BgChr_1	15458292	15459637	-	mRNA		EVM	BgiM00659-RA
BgChr_1	15500092	15500766	+	mRNA		EVM	BgiM00660-RA
BgChr_1	15578467	15578721	+	mRNA	Twist- protein	EVM	BgiM00661-RA
BgChr_1	15583373	15583834	+	mRNA	twist-related protein 2	EVM	BgiM00662-RA
BgChr_1	15590587	15604451	-	mRNA	cilia- and flagella-associated protein 44	EVM	BgiM00663-RA
BgChr_1	15645293	15646534	+	mRNA	Adenosine receptor A1	EVM	BgiM00664-RA
BgChr_1	15667165	15693319	+	mRNA	twist-related protein	EVM	BgiM00665-RA
BgChr_1	15729038	15745479	-	mRNA	death-associated protein kinase 1	EVM	BgiM00666-RA
BgChr_1	15758804	15760015	+	mRNA		EVM	BgiM00667-RA
BgChr_1	15783837	15792542	-	mRNA	caM kinase-like vesicle-associated protein isoform X4	EVM	BgiM00668-RA
BgChr_1	15812800	15813450	-	mRNA	Death-associated protein kinase 1	EVM	BgiM00669-RA
BgChr_1	15829709	15835333	-	mRNA	death-associated protein kinase 2	EVM	BgiM00670-RA
BgChr_1	15840343	15846627	+	mRNA	oxidoreductase NAD-binding domain-containing protein 1	EVM	BgiM00671-RA
BgChr_1	15849065	15864022	-	mRNA	splicing factor 3B subunit 1-like isoform X1	EVM	BgiM00672-RA
BgChr_1	15907079	15907381	-	mRNA		EVM	BgiM00673-RA
BgChr_1	15944742	15946163	-	mRNA		EVM	BgiM00674-RA
BgChr_1	15960166	15961760	-	mRNA	nuclear hormone receptor HR96	EVM	BgiM00675-RA
BgChr_1	15961942	15970094	-	mRNA	nuclear hormone receptor HR96	EVM	BgiM00676-RA
BgChr_1	15976527	15976985	+	mRNA		EVM	BgiM00677-RA
BgChr_1	16030211	16030469	+	lncRNA		pinfish	lncRNA54
BgChr_1	16179449	16180407	+	mRNA		EVM	BgiM00679-RA
BgChr_1	16189583	16189829	-	lncRNA		pinfish	lncRNA55
BgChr_1	16196945	16197097	+	mRNA		EVM	BgiM00681-RA
BgChr_1	16201471	16203055	+	lncRNA		pinfish	lncRNA56
BgChr_1	16209805	16210239	-	mRNA		EVM	BgiM00683-RA
BgChr_1	16215093	16215450	-	lncRNA		pinfish	lncRNA57
BgChr_1	16257077	16257520	-	mRNA		EVM	BgiM00685-RA
BgChr_1	16266248	16267342	-	mRNA		EVM	BgiM00686-RA
BgChr_1	16293937	16310242	+	mRNA	dnaJ subfamily C member 1	EVM	BgiM00687-RA
BgChr_1	16313501	16324923	-	mRNA	amine oxidase	EVM	BgiM00688-RA
BgChr_1	16341498	16356638	+	mRNA	amine oxidase	EVM	BgiM00689-RA
BgChr_1	16366422	16371629	+	mRNA	acetylglutamate kinase	EVM	BgiM00690-RA
BgChr_1	16372308	16379278	-	mRNA	myosin-3	EVM	BgiM00691-RA
BgChr_1	16379662	16387909	+	mRNA	short/branched chain specific acyl-CoA dehydrogenase mitochondrial	EVM	BgiM00692-RA
BgChr_1	16388627	16396118	-	mRNA	beta-lactamase	EVM	BgiM00693-RA
BgChr_1	16398709	16405080	+	mRNA	guanine nucleotide-binding protein subunit beta-5	EVM	BgiM00694-RA
BgChr_1	16409511	16475248	-	mRNA	zinc finger protein 608-like isoform X1	EVM	BgiM00695-RA
BgChr_1	16513733	16524278	-	mRNA	activating signal cointegrator 1-like isoform X1	EVM	BgiM00696-RA
BgChr_1	16535059	16535853	+	mRNA		EVM	BgiM00697-RA
BgChr_1	16537248	16558998	-	mRNA	centrosomal protein of 120 kDa	EVM	BgiM00698-RA
BgChr_1	16563301	16583139	+	mRNA	casein kinase I isoform gamma-3-like isoform X1	EVM	BgiM00699-RA
BgChr_1	16604177	16605903	+	mRNA	sorbitol dehydrogenase	EVM	BgiM00700-RA
BgChr_1	16659190	16659565	-	lncRNA		pinfish	lncRNA58
BgChr_1	16694803	16696284	+	mRNA		EVM	BgiM00702-RA
BgChr_1	16733795	16745542	+	mRNA	oligoribonuclease	EVM	BgiM00703-RA
BgChr_1	16770532	16778453	-	mRNA	katanin p60 ATPase-containing subunit A-like 2 isoform X4	EVM	BgiM00704-RA
BgChr_1	16780207	16780413	+	mRNA	katanin p60 ATPase-containing subunit A-like 2 X2	EVM	BgiM00705-RA
BgChr_1	16801315	16814149	-	mRNA	G2/mitotic-specific cyclin-B	EVM	BgiM00706-RA
BgChr_1	16841896	16843275	-	mRNA	FMRFamide receptor	EVM	BgiM00707-RA
BgChr_1	16857767	16858666	+	mRNA		EVM	BgiM00708-RA
BgChr_1	16867573	16895278	+	mRNA	focadhesin	EVM	BgiM00709-RA
BgChr_1	16926486	16927304	-	mRNA		EVM	BgiM00710-RA
BgChr_1	16962184	16964070	-	mRNA		EVM	BgiM00711-RA
BgChr_1	16972983	16973855	+	lncRNA		pinfish	lncRNA59
BgChr_1	17019782	17019962	+	mRNA		EVM	BgiM00713-RA
BgChr_1	17022817	17023045	+	lncRNA		pinfish	lncRNA60
BgChr_1	17027659	17028462	-	mRNA		EVM	BgiM00715-RA
BgChr_1	17056592	17071897	+	mRNA	focadhesin	EVM	BgiM00716-RA
BgChr_1	17075884	17086413	-	mRNA		EVM	BgiM00717-RA
BgChr_1	17092672	17100117	-	mRNA	tigger transposable element-derived protein 2	EVM	BgiM00718-RA
BgChr_1	17117552	17124484	+	mRNA	F-box only protein 33	EVM	BgiM00719-RA
BgChr_1	17132830	17137811	+	mRNA		EVM	BgiM00720-RA
BgChr_1	17143453	17150756	-	mRNA	heat shock 70 kDa protein 13-like isoform X2	EVM	BgiM00721-RA
BgChr_1	17152665	17163317	+	mRNA	protein SERAC1-like isoform X1	EVM	BgiM00722-RA
BgChr_1	17165770	17187057	-	mRNA	collagen alpha-5(VI) chain	EVM	BgiM00723-RA
BgChr_1	17193753	17211021	-	mRNA	cartilage matrix protein isoform X2	EVM	BgiM00724-RA
BgChr_1	17212061	17224470	-	mRNA		EVM	BgiM00725-RA
BgChr_1	17229502	17243630	-	mRNA	Matrilin-2	EVM	BgiM00726-RA
BgChr_1	17248342	17248986	-	mRNA		EVM	BgiM00727-RA
BgChr_1	17259776	17260729	+	mRNA		EVM	BgiM00728-RA
BgChr_1	17280211	17347577	-	mRNA	G-protein coupled receptor 98	EVM	BgiM00729-RA
BgChr_1	17377595	17381065	+	mRNA	Retrovirus-related Pol polyprotein from transposon 297	EVM	BgiM00730-RA
BgChr_1	17393796	17397049	+	mRNA	inositol 1 4 5-triphosphate receptor-interacting protein	EVM	BgiM00731-RA
BgChr_1	17414130	17416201	-	mRNA	kelch-like protein 40b	EVM	BgiM00732-RA
BgChr_1	17419644	17419967	-	mRNA	Kelch repeat and BTB domain-containing protein A55	EVM	BgiM00733-RA
BgChr_1	17450944	17451107	+	mRNA		EVM	BgiM00734-RA
BgChr_1	17457192	17457345	+	mRNA		EVM	BgiM00735-RA
BgChr_1	17466691	17466873	+	mRNA	contactin-3 isoform X2	EVM	BgiM00736-RA
BgChr_1	17472535	17472952	+	mRNA		EVM	BgiM00737-RA
BgChr_1	17526374	17532796	-	mRNA		EVM	BgiM00738-RA
BgChr_1	17535406	17557227	-	mRNA	arrestin domain-containing protein 17	EVM	BgiM00739-RA
BgChr_1	17564445	17574583	+	mRNA	lanosterol 14-alpha demethylase	EVM	BgiM00740-RA
BgChr_1	17578891	17606718	-	mRNA	rho GTPase-activating protein 15-like isoform X3	EVM	BgiM00741-RA
BgChr_1	17620936	17632280	+	mRNA	ribosome biogenesis protein WDR12	EVM	BgiM00742-RA
BgChr_1	17637080	17645303	-	mRNA	male-specific lethal 1	EVM	BgiM00743-RA
BgChr_1	17654749	17672703	+	mRNA	ras GTPase-activating protein 1	EVM	BgiM00744-RA
BgChr_1	17678616	17689472	-	mRNA	inositol phosphoceramide mannosyltransferase 2-like isoform X1	EVM	BgiM00745-RA
BgChr_1	17690187	17698803	+	mRNA	myosin light chain kinase A-like isoform X1	EVM	BgiM00746-RA
BgChr_1	17744004	17744283	+	mRNA		EVM	BgiM00747-RA
BgChr_1	17760055	17760443	+	mRNA		EVM	BgiM00748-RA
BgChr_1	17837730	17860537	+	mRNA	neuropeptide FF receptor 1	EVM	BgiM00749-RA
BgChr_1	17906569	17913326	-	mRNA	growth inhibition and differentiation-related protein 88-like protein	EVM	BgiM00750-RA
BgChr_1	17923273	17925952	+	mRNA		EVM	BgiM00751-RA
BgChr_1	17931103	17937513	-	mRNA	V-type proton ATPase subunit B	EVM	BgiM00752-RA
BgChr_1	17953677	17960856	+	mRNA		EVM	BgiM00753-RA
BgChr_1	17962392	17965759	-	mRNA	synaptosomal-associated protein 47	EVM	BgiM00754-RA
BgChr_1	17980654	18004994	-	mRNA	formin-like protein	EVM	BgiM00755-RA
BgChr_1	18035254	18039739	+	mRNA		EVM	BgiM00756-RA
BgChr_1	18045321	18053317	-	mRNA	nucleolar protein 56	EVM	BgiM00757-RA
BgChr_1	18053819	18072034	+	mRNA	chromatin assembly factor 1 subunit A-B	EVM	BgiM00758-RA
BgChr_1	18079154	18090385	+	mRNA	asparagine--tRNA ligase cytoplasmic	EVM	BgiM00759-RA
BgChr_1	18092578	18101583	-	mRNA	Ceroid-lipofuscinosis neuronal protein 6	EVM	BgiM00760-RA
BgChr_1	18112254	18112460	+	mRNA		EVM	BgiM00761-RA
BgChr_1	18117075	18120281	+	mRNA		EVM	BgiM00762-RA
BgChr_1	18183416	18183595	+	mRNA	regulator of G-protein signaling 9-binding protein	EVM	BgiM00763-RA
BgChr_1	18205305	18206687	-	mRNA		EVM	BgiM00764-RA
BgChr_1	18211871	18224017	+	mRNA	regulator of G-protein signaling 9-binding protein	EVM	BgiM00765-RA
BgChr_1	18225777	18229117	-	mRNA	2 3-bisphosphoglycerate-dependent phosphoglycerate mutase	EVM	BgiM00766-RA
BgChr_1	18257352	18262154	-	mRNA	phosphoglycerate mutase	EVM	BgiM00767-RA
BgChr_1	18263297	18264170	-	mRNA	cytochrome b5 reductase 4-like X4	EVM	BgiM00768-RA
BgChr_1	18265886	18278794	-	mRNA		EVM	BgiM00769-RA
BgChr_1	18297647	18298366	+	mRNA		EVM	BgiM00770-RA
BgChr_1	18298900	18300225	+	mRNA		EVM	BgiM00771-RA
BgChr_1	18300286	18301776	+	mRNA		EVM	BgiM00772-RA
BgChr_1	18301837	18304801	+	mRNA	DEC-3	EVM	BgiM00773-RA
BgChr_1	18314604	18318760	+	mRNA	DEC-3	EVM	BgiM00774-RA
BgChr_1	18364526	18365087	+	mRNA	DEC-3	EVM	BgiM00775-RA
BgChr_1	18369453	18369669	+	mRNA	DEC-3	EVM	BgiM00776-RA
BgChr_1	18379448	18385677	+	mRNA	DEC-3	EVM	BgiM00777-RA
BgChr_1	18405954	18409371	+	mRNA	isopentenyl-diphosphate Delta-isomerase 1-like isoform X2	EVM	BgiM00778-RA
BgChr_1	18410831	18422790	-	mRNA	hydrolase PNKD isoform X1	EVM	BgiM00779-RA
BgChr_1	18439012	18445028	-	mRNA	sodium/potassium/calcium exchanger 3	EVM	BgiM00780-RA
BgChr_1	18457766	18458018	-	mRNA		EVM	BgiM00781-RA
BgChr_1	18540812	18589766	-	mRNA	corticotropin-releasing factor receptor 2	EVM	BgiM00782-RA
BgChr_1	18591036	18607496	-	mRNA	diuretic hormone receptor	EVM	BgiM00783-RA
BgChr_1	18634921	18635412	+	mRNA		EVM	BgiM00784-RA
BgChr_1	18682093	18682498	+	lncRNA		pinfish	lncRNA61
BgChr_1	18682739	18682975	+	mRNA		EVM	BgiM00786-RA
BgChr_1	18683159	18683815	+	mRNA		EVM	BgiM00787-RA
BgChr_1	18683998	18684403	+	lncRNA		pinfish	lncRNA62
BgChr_1	18684754	18685117	+	lncRNA		pinfish	lncRNA63
BgChr_1	18685511	18709016	-	mRNA	corticotropin-releasing factor receptor 2	EVM	BgiM00790-RA
BgChr_1	18744900	18754870	-	mRNA	proteasome subunit beta type-3	EVM	BgiM00791-RA
BgChr_1	18762398	18765699	+	mRNA	F-box/WD repeat-containing protein 4	EVM	BgiM00792-RA
BgChr_1	18767635	18775118	-	mRNA	nucleotide exchange factor SIL1	EVM	BgiM00793-RA
BgChr_1	18786538	18795440	-	mRNA	charged multivesicular body protein 3	EVM	BgiM00794-RA
BgChr_1	18810424	18850712	-	mRNA	laminin subunit alpha	EVM	BgiM00795-RA
BgChr_1	18860838	18869728	-	mRNA	aldehyde dehydrogenase mitochondrial	EVM	BgiM00796-RA
BgChr_1	18883231	18906827	-	mRNA	polypeptide N-acetylgalactosaminyltransferase 1	EVM	BgiM00797-RA
BgChr_1	18919955	18948341	+	mRNA	Polypeptide N-acetylgalactosaminyltransferase 10	EVM	BgiM00798-RA
BgChr_1	18950727	18955740	-	mRNA		EVM	BgiM00799-RA
BgChr_1	18960375	18961116	-	mRNA	synaptotagmin-4-like protein	EVM	BgiM00800-RA
BgChr_1	18978081	18978786	-	lncRNA		pinfish	lncRNA64
BgChr_1	19000990	19001472	-	mRNA		EVM	BgiM00802-RA
BgChr_1	19005827	19008402	-	mRNA	C2 calcium-dependent domain-containing protein 4C	EVM	BgiM00803-RA
BgChr_1	19023653	19023979	-	mRNA		EVM	BgiM00804-RA
BgChr_1	19076771	19077157	+	mRNA		EVM	BgiM00805-RA
BgChr_1	19109318	19138261	-	mRNA	mitogen-activated protein kinase-binding protein 1	EVM	BgiM00806-RA
BgChr_1	19146653	19155183	+	mRNA	alpha-aminoadipic semialdehyde dehydrogenase	EVM	BgiM00807-RA
BgChr_1	19188653	19211909	+	mRNA	protein lingerer	EVM	BgiM00808-RA
BgChr_1	19228430	19240224	-	mRNA	integrin beta-1	EVM	BgiM00809-RA
BgChr_1	19263673	19272278	-	mRNA		EVM	BgiM00810-RA
BgChr_1	19337762	19338877	-	mRNA	lipopolysaccharide cholinephosphotransferase licd	EVM	BgiM00811-RA
BgChr_1	19364053	19369279	+	mRNA	mono [ADP-ribose] polymerase PARP16	EVM	BgiM00812-RA
BgChr_1	19372084	19375990	-	mRNA	cytochrome P450 3A19	EVM	BgiM00813-RA
BgChr_1	19383338	19391096	+	mRNA	flap endonuclease GEN 1	EVM	BgiM00814-RA
BgChr_1	19400489	19413550	-	mRNA	homeobox protein H2.0	EVM	BgiM00815-RA
BgChr_1	19441105	19445844	+	mRNA	transmembrane emp24 domain-containing protein eca-like isoform X1	EVM	BgiM00816-RA
BgChr_1	19451949	19478998	-	mRNA	kinase suppressor of Ras 2	EVM	BgiM00817-RA
BgChr_1	19506487	19529838	-	mRNA	coiled-coil domain-containing protein 93	EVM	BgiM00818-RA
BgChr_1	19531095	19533508	+	mRNA	insulin-induced 2 protein-like isoform X1	EVM	BgiM00819-RA
BgChr_1	19558171	19570816	+	mRNA		EVM	BgiM00820-RA
BgChr_1	19613180	19613681	-	mRNA		EVM	BgiM00821-RA
BgChr_1	19629534	19629593	+	tRNA	tRNA-Cys	tRNAscan-SE	BgChr_1.trna115
BgChr_1	19643415	19664236	+	mRNA	phosphatidylinositol 3-kinase catalytic subunit type 3	EVM	BgiM00822-RA
BgChr_1	19664911	19665258	-	mRNA		EVM	BgiM00823-RA
BgChr_1	19666738	19669571	-	mRNA		EVM	BgiM00824-RA
BgChr_1	19670232	19670579	-	mRNA		EVM	BgiM00825-RA
BgChr_1	19673640	19678542	+	mRNA	phosphatidylinositol 3-kinase catalytic subunit type 3	EVM	BgiM00826-RA
BgChr_1	19688284	19701898	+	mRNA	vacuolar protein sorting-associated protein 33B	EVM	BgiM00827-RA
BgChr_1	19720943	19727287	+	mRNA	protein FAM221B	EVM	BgiM00828-RA
BgChr_1	19729111	19736969	-	mRNA	U4/U6.U5 small nuclear ribonucleoprotein 27 kDa protein-like isoform X1	EVM	BgiM00829-RA
BgChr_1	19744278	19751928	+	mRNA	60S ribosomal protein L4	EVM	BgiM00830-RA
BgChr_1	19770646	19774075	+	mRNA		EVM	BgiM00831-RA
BgChr_1	19779983	19790548	-	mRNA	semaphorin-2A	EVM	BgiM00832-RA
BgChr_1	19795429	19796235	-	mRNA		EVM	BgiM00833-RA
BgChr_1	19814003	19814919	-	lncRNA		pinfish	lncRNA65
BgChr_1	19860728	19861152	-	lncRNA		pinfish	lncRNA66
BgChr_1	19861176	19861476	-	lncRNA		pinfish	lncRNA67
BgChr_1	19861515	19863032	-	mRNA		EVM	BgiM00837-RA
BgChr_1	19863071	19863598	-	mRNA		EVM	BgiM00838-RA
BgChr_1	19863636	19863894	-	lncRNA		pinfish	lncRNA68
BgChr_1	19863920	19864285	-	mRNA		EVM	BgiM00840-RA
BgChr_1	19864324	19864869	-	mRNA		EVM	BgiM00841-RA
BgChr_1	19907398	19908325	+	lncRNA		pinfish	lncRNA69
BgChr_1	19961620	19961866	-	lncRNA		pinfish	lncRNA70
BgChr_1	19963071	19963448	-	mRNA		EVM	BgiM00844-RA
BgChr_1	19963595	19963841	-	lncRNA		pinfish	lncRNA71
BgChr_1	19978931	19979290	-	mRNA		EVM	BgiM00846-RA
BgChr_1	20028595	20033411	+	mRNA	Krueppel 1	EVM	BgiM00847-RA
BgChr_1	20038594	20038831	-	lncRNA		pinfish	lncRNA72
BgChr_1	20039103	20048443	-	mRNA	homer protein 2	EVM	BgiM00849-RA
BgChr_1	20091231	20091385	-	mRNA		EVM	BgiM00850-RA
BgChr_1	20120294	20134550	+	mRNA	dynein intermediate chain 2 ciliary-like isoform X1	EVM	BgiM00851-RA
BgChr_1	20163727	20166914	-	mRNA	calmodulin-2	EVM	BgiM00852-RA
BgChr_1	20180751	20183520	-	mRNA	caltractin	EVM	BgiM00853-RA
BgChr_1	20195581	20204371	+	mRNA	late secretory pathway protein AVL9	EVM	BgiM00854-RA
BgChr_1	20212088	20222391	-	mRNA		EVM	BgiM00855-RA
BgChr_1	20227905	20233768	+	mRNA	DDB1- and CUL4-associated factor 10	EVM	BgiM00856-RA
BgChr_1	20234806	20255014	-	mRNA		EVM	BgiM00857-RA
BgChr_1	20264111	20277791	-	mRNA	vegetative incompatibility protein HET-E-1	EVM	BgiM00858-RA
BgChr_1	20290015	20311565	+	mRNA	leucine-rich repeat serine/threonine-protein kinase 1	EVM	BgiM00859-RA
BgChr_1	20323896	20337915	+	mRNA	T-cell leukemia homeobox protein 3	EVM	BgiM00860-RA
BgChr_1	20356710	20356871	-	mRNA		EVM	BgiM00861-RA
BgChr_1	20401688	20410601	-	mRNA		EVM	BgiM00862-RA
BgChr_1	20425522	20430030	+	mRNA		EVM	BgiM00863-RA
BgChr_1	20436103	20456514	+	mRNA	ubiquitin carboxyl-terminal hydrolase 8	EVM	BgiM00864-RA
BgChr_1	20460830	20467657	-	mRNA	Elongation factor 2	EVM	BgiM00865-RA
BgChr_1	20484842	20508219	+	mRNA	munc18-1-interacting protein 1	EVM	BgiM00866-RA
BgChr_1	20547997	20551896	+	mRNA	protein lin-10	EVM	BgiM00867-RA
BgChr_1	20556650	20565806	-	mRNA	phosphopantothenoylcysteine decarboxylase	EVM	BgiM00868-RA
BgChr_1	20567240	20602561	+	mRNA	neuroblastoma-amplified sequence	EVM	BgiM00869-RA
BgChr_1	20605886	20613091	+	mRNA	coatomer subunit epsilon	EVM	BgiM00870-RA
BgChr_1	20613804	20648962	-	mRNA	sodium- and chloride-dependent glycine transporter 2-like isoform X1	EVM	BgiM00871-RA
BgChr_1	20654749	20667642	+	mRNA	collagen type IV alpha-3-binding protein	EVM	BgiM00872-RA
BgChr_1	20681453	20708041	-	mRNA	kin of IRRE-like protein 1	EVM	BgiM00873-RA
BgChr_1	20725037	20725345	-	mRNA		EVM	BgiM00874-RA
BgChr_1	20770529	20770768	-	mRNA		EVM	BgiM00875-RA
BgChr_1	20786169	20786933	+	mRNA		EVM	BgiM00876-RA
BgChr_1	20819271	20819511	+	mRNA		EVM	BgiM00877-RA
BgChr_1	20829258	20829442	+	mRNA		EVM	BgiM00878-RA
BgChr_1	20854374	20854729	+	lncRNA		pinfish	lncRNA73
BgChr_1	20861008	20861265	+	mRNA		EVM	BgiM00880-RA
BgChr_1	20894948	20895269	-	lncRNA		pinfish	lncRNA74
BgChr_1	20936731	20936973	-	mRNA		EVM	BgiM00882-RA
BgChr_1	20937059	20937385	-	mRNA		EVM	BgiM00883-RA
BgChr_1	20940893	20941261	-	mRNA		EVM	BgiM00884-RA
BgChr_1	20956811	20957920	-	mRNA		EVM	BgiM00885-RA
BgChr_1	20968436	20969680	-	mRNA		EVM	BgiM00886-RA
BgChr_1	21011435	21012554	+	lncRNA		pinfish	lncRNA75
BgChr_1	21021528	21041765	+	mRNA	leucine-rich repeat and WD repeat-containing protein	EVM	BgiM00888-RA
BgChr_1	21044809	21059126	-	mRNA	N-lysine methyltransferase KMT5A-A	EVM	BgiM00889-RA
BgChr_1	21089695	21092062	+	mRNA	serine/arginine-rich splicing factor 10-like isoform X1	EVM	BgiM00890-RA
BgChr_1	21100314	21109573	-	mRNA	LIM domain-binding protein 2	EVM	BgiM00891-RA
BgChr_1	21115472	21116032	+	mRNA		EVM	BgiM00892-RA
BgChr_1	21141334	21157050	+	mRNA		EVM	BgiM00893-RA
BgChr_1	21159701	21196747	-	mRNA	serine/arginine repetitive matrix protein 2	EVM	BgiM00894-RA
BgChr_1	21206719	21210709	+	mRNA	protein AAR2	EVM	BgiM00895-RA
BgChr_1	21213944	21220655	-	mRNA	BTB/POZ domain-containing protein 1	EVM	BgiM00896-RA
BgChr_1	21241901	21272623	+	mRNA	poly [ADP-ribose] polymerase 6	EVM	BgiM00897-RA
BgChr_1	21283403	21300157	+	mRNA	Hypp5621	EVM	BgiM00898-RA
BgChr_1	21304682	21306142	-	mRNA		EVM	BgiM00899-RA
BgChr_1	21311650	21313110	-	mRNA		EVM	BgiM00900-RA
BgChr_1	21319314	21320774	-	mRNA		EVM	BgiM00901-RA
BgChr_1	21339065	21339523	+	mRNA		EVM	BgiM00902-RA
BgChr_1	21384683	21386221	-	mRNA		EVM	BgiM00903-RA
BgChr_1	21456261	21457327	-	mRNA		EVM	BgiM00904-RA
BgChr_1	21509994	21510220	-	lncRNA		pinfish	lncRNA76
BgChr_1	21516505	21516677	-	mRNA		EVM	BgiM00906-RA
BgChr_1	21546217	21546367	+	mRNA		EVM	BgiM00907-RA
BgChr_1	21553331	21553534	+	lncRNA		pinfish	lncRNA77
BgChr_1	21566936	21567490	-	lncRNA		pinfish	lncRNA78
BgChr_1	21586515	21587627	+	mRNA	allatostatin-A receptor	EVM	BgiM00910-RA
BgChr_1	21611234	21621866	+	mRNA	KiSS-1 receptor	EVM	BgiM00911-RA
BgChr_1	21638523	21638774	+	mRNA		EVM	BgiM00912-RA
BgChr_1	21671167	21674248	+	mRNA		EVM	BgiM00913-RA
BgChr_1	21674587	21675594	+	mRNA		EVM	BgiM00914-RA
BgChr_1	21695320	21726511	-	mRNA	band 4.1-like protein 4A isoform X1	EVM	BgiM00915-RA
BgChr_1	21726912	21741985	+	mRNA		EVM	BgiM00916-RA
BgChr_1	21744106	21753003	-	mRNA	programmed cell death protein 4	EVM	BgiM00917-RA
BgChr_1	21791827	21793041	+	mRNA		EVM	BgiM00918-RA
BgChr_1	21796646	21808349	-	mRNA		EVM	BgiM00919-RA
BgChr_1	21812384	21812776	-	mRNA		EVM	BgiM00920-RA
BgChr_1	21847134	21847198	-	tRNA	tRNA-Thr	tRNAscan-SE	BgChr_1.trna798
BgChr_1	21875040	21880227	+	mRNA	snRNA-activating protein complex subunit 3	EVM	BgiM00921-RA
BgChr_1	21884252	21909093	-	mRNA	ATP-dependent RNA helicase DDX58 isoform X1	EVM	BgiM00922-RA
BgChr_1	21929978	21931300	+	mRNA	colorectal mutant cancer protein	EVM	BgiM00923-RA
BgChr_1	21933977	21935998	-	mRNA		EVM	BgiM00924-RA
BgChr_1	21985613	21986971	-	mRNA	G-protein coupled receptor 83	EVM	BgiM00925-RA
BgChr_1	22014138	22014728	+	mRNA		EVM	BgiM00926-RA
BgChr_1	22014838	22015278	+	mRNA		EVM	BgiM00927-RA
BgChr_1	22015638	22016478	+	mRNA		EVM	BgiM00928-RA
BgChr_1	22060322	22061215	+	mRNA		EVM	BgiM00929-RA
BgChr_1	22075758	22076087	-	mRNA		EVM	BgiM00930-RA
BgChr_1	22100569	22101567	+	mRNA		EVM	BgiM00931-RA
BgChr_1	22119809	22121653	-	mRNA		EVM	BgiM00932-RA
BgChr_1	22125118	22127610	+	mRNA		EVM	BgiM00933-RA
BgChr_1	22137693	22145989	-	mRNA		EVM	BgiM00934-RA
BgChr_1	22155646	22160760	+	mRNA	3p-5p exoribonuclease 1	EVM	BgiM00935-RA
BgChr_1	22179754	22185265	+	mRNA	cartilage matrix protein	EVM	BgiM00936-RA
BgChr_1	22192595	22196117	+	mRNA		EVM	BgiM00937-RA
BgChr_1	22246985	22247585	-	lncRNA		pinfish	lncRNA79
BgChr_1	22248673	22249218	-	mRNA		EVM	BgiM00939-RA
BgChr_1	22284819	22285601	-	mRNA	neuropeptide FF receptor 2	EVM	BgiM00940-RA
BgChr_1	22294490	22295822	+	mRNA		EVM	BgiM00941-RA
BgChr_1	22305450	22306517	-	mRNA		EVM	BgiM00942-RA
BgChr_1	22310703	22312659	-	lncRNA		pinfish	lncRNA80
BgChr_1	22310704	22317703	-	mRNA		EVM	BgiM00943-RA
BgChr_1	22323882	22324118	-	lncRNA		pinfish	lncRNA81
BgChr_1	22324187	22324594	-	mRNA		EVM	BgiM00945-RA
BgChr_1	22374775	22375644	-	mRNA		EVM	BgiM00946-RA
BgChr_1	22417643	22418077	-	mRNA		EVM	BgiM00947-RA
BgChr_1	22422101	22422559	+	mRNA		EVM	BgiM00948-RA
BgChr_1	22470974	22471537	+	mRNA		EVM	BgiM00949-RA
BgChr_1	22492597	22492818	-	mRNA		EVM	BgiM00950-RA
BgChr_1	22576327	22576614	-	mRNA		EVM	BgiM00951-RA
BgChr_1	22591693	22604826	+	mRNA		EVM	BgiM00952-RA
BgChr_1	22608225	22611421	-	mRNA	marginal zone B- and B1-cell-specific protein	EVM	BgiM00953-RA
BgChr_1	22628580	22633821	+	mRNA	tRNA(His) guanylyltransferase isoform X2	EVM	BgiM00954-RA
BgChr_1	22636506	22657270	-	mRNA	exocyst complex component 6B isoform X3	EVM	BgiM00955-RA
BgChr_1	22669324	22682314	+	mRNA	ferric-chelate reductase 1	EVM	BgiM00956-RA
BgChr_1	22694673	22701377	+	mRNA	TWiK family of potassium channels protein 7	EVM	BgiM00957-RA
BgChr_1	22727710	22745713	+	mRNA	TWiK family of potassium channels protein 18	EVM	BgiM00958-RA
BgChr_1	22762431	22762919	-	mRNA		EVM	BgiM00959-RA
BgChr_1	22766333	22766821	-	mRNA		EVM	BgiM00960-RA
BgChr_1	22767992	22768480	-	mRNA		EVM	BgiM00961-RA
BgChr_1	22771464	22771952	-	mRNA		EVM	BgiM00962-RA
BgChr_1	22780355	22794694	-	mRNA	vesicular glutamate transporter 1	EVM	BgiM00963-RA
BgChr_1	22813664	22816084	-	mRNA	sciellin	EVM	BgiM00964-RA
BgChr_1	22816353	22824056	-	mRNA	vesicular glutamate transporter 2.2-like isoform X1	EVM	BgiM00965-RA
BgChr_1	22843390	22843569	-	mRNA	vesicular glutamate transporter 1	EVM	BgiM00966-RA
BgChr_1	22874327	22889296	-	mRNA	multidrug resistance-associated protein 4-like isoform X2	EVM	BgiM00967-RA
BgChr_1	22890559	22898284	-	mRNA	multidrug resistance-associated protein 4-like isoform X1	EVM	BgiM00968-RA
BgChr_1	22928944	22944227	-	mRNA	ATP-dependent RNA helicase DDX58	EVM	BgiM00969-RA
BgChr_1	22953906	22963786	-	mRNA	interferon-induced helicase C domain-containing protein 1	EVM	BgiM00970-RA
BgChr_1	22976128	22994176	+	mRNA	ATP-dependent RNA helicase DDX58	EVM	BgiM00971-RA
BgChr_1	23009396	23025312	-	mRNA	interferon-induced helicase C domain-containing protein 1	EVM	BgiM00972-RA
BgChr_1	23028066	23047264	+	mRNA	ATP-dependent RNA helicase DDX58	EVM	BgiM00973-RA
BgChr_1	23052197	23069254	+	mRNA	ATP-dependent RNA helicase DDX58 isoform X2	EVM	BgiM00974-RA
BgChr_1	23076670	23077466	+	mRNA	Antiviral innate immune response receptor RIG-I	EVM	BgiM00975-RA
BgChr_1	23082167	23093757	-	mRNA	tubulin delta chain	EVM	BgiM00976-RA
BgChr_1	23098912	23103005	+	mRNA	2-oxoglutarate and iron-dependent oxygenase domain-containing protein 2	EVM	BgiM00977-RA
BgChr_1	23103187	23103616	+	mRNA	2-oxoglutarate and iron-dependent oxygenase domain-containing protein 2	EVM	BgiM00978-RA
BgChr_1	23104402	23109541	-	mRNA		EVM	BgiM00979-RA
BgChr_1	23117611	23126030	+	mRNA	sugar transporter SWEET1-like isoform X1	EVM	BgiM00980-RA
BgChr_1	23132312	23148706	-	mRNA	secretory carrier-associated membrane protein 1-like isoform X4	EVM	BgiM00981-RA
BgChr_1	23166182	23193669	+	mRNA	AP-3 complex subunit beta-2	EVM	BgiM00982-RA
BgChr_1	23227766	23228524	-	lncRNA		pinfish	lncRNA82
BgChr_1	23313011	23315182	-	mRNA		EVM	BgiM00984-RA
BgChr_1	23398922	23399242	+	mRNA		EVM	BgiM00985-RA
BgChr_1	23416238	23416538	-	lncRNA		pinfish	lncRNA83
BgChr_1	23436782	23441141	+	mRNA	G patch domain-containing protein 4	EVM	BgiM00987-RA
BgChr_1	23443725	23456136	-	mRNA	caspase-2	EVM	BgiM00988-RA
BgChr_1	23459284	23462552	+	mRNA	tetratricopeptide repeat protein 1	EVM	BgiM00989-RA
BgChr_1	23478323	23488927	+	mRNA	nuclear hormone receptor HR96-like isoform X1	EVM	BgiM00990-RA
BgChr_1	23497701	23507971	-	mRNA	yolk ferritin	EVM	BgiM00991-RA
BgChr_1	23525142	23526461	-	mRNA		EVM	BgiM00992-RA
BgChr_1	23533881	23535125	+	mRNA		EVM	BgiM00993-RA
BgChr_1	23539403	23540939	-	mRNA	ARL14 effector protein	EVM	BgiM00994-RA
BgChr_1	23551802	23568276	+	mRNA	VPS10 domain-containing receptor SorCS1	EVM	BgiM00995-RA
BgChr_1	23592662	23599573	-	mRNA	60S ribosomal protein L26-like isoform X3	EVM	BgiM00996-RA
BgChr_1	23613199	23619405	+	mRNA	protein O-mannose kinase	EVM	BgiM00997-RA
BgChr_1	23668175	23678707	-	mRNA	hexokinase type 2	EVM	BgiM00998-RA
BgChr_1	23682952	23695545	-	mRNA	glucokinase	EVM	BgiM00999-RA
BgChr_1	23699569	23700367	-	mRNA	small integral membrane protein 8	EVM	BgiM01000-RA
BgChr_1	23724883	23752743	-	mRNA	sodium channel protein 1 brain-like isoform X2	EVM	BgiM01001-RA
BgChr_1	23778184	23784509	+	mRNA	molybdopterin synthase sulfur carrier subunit	EVM	BgiM01002-RA
BgChr_1	23820652	23821698	-	mRNA	protein lin-31	EVM	BgiM01003-RA
BgChr_1	23841984	23843302	-	mRNA	protein lin-31	EVM	BgiM01004-RA
BgChr_1	23857090	23857263	+	mRNA		EVM	BgiM01005-RA
BgChr_1	23879268	23879519	+	mRNA		EVM	BgiM01006-RA
BgChr_1	23929292	23931899	-	mRNA	nef-associated protein 1	EVM	BgiM01007-RA
BgChr_1	23940245	23958382	+	mRNA	coiled-coil domain-containing protein 87-like isoform X1	EVM	BgiM01008-RA
BgChr_1	23959879	23962575	-	mRNA	WD repeat-containing protein 27	EVM	BgiM01009-RA
BgChr_1	23963411	23992891	+	mRNA	S phase cyclin A-associated protein in the endoplasmic reticulum-like isoform X1	EVM	BgiM01010-RA
BgChr_1	24002488	24002769	-	mRNA		EVM	BgiM01011-RA
BgChr_1	24031224	24032072	-	mRNA		EVM	BgiM01012-RA
BgChr_1	24036851	24037153	+	mRNA		EVM	BgiM01013-RA
BgChr_1	24123808	24123983	+	mRNA		EVM	BgiM01014-RA
BgChr_1	24124763	24125209	+	mRNA		EVM	BgiM01015-RA
BgChr_1	24144413	24145162	-	mRNA		EVM	BgiM01016-RA
BgChr_1	24172466	24173182	+	mRNA		EVM	BgiM01017-RA
BgChr_1	24191932	24192261	+	mRNA		EVM	BgiM01018-RA
BgChr_1	24206274	24206921	-	mRNA		EVM	BgiM01019-RA
BgChr_1	24216731	24218220	-	mRNA	Insulin protein enhancer protein isl-2a	EVM	BgiM01020-RA
BgChr_1	24229204	24229567	+	lncRNA		pinfish	lncRNA84
BgChr_1	24242714	24276144	-	mRNA	insulin enhancer protein isl-1	EVM	BgiM01022-RA
BgChr_1	24279192	24279767	+	mRNA		EVM	BgiM01023-RA
BgChr_1	24316145	24316561	+	mRNA		EVM	BgiM01024-RA
BgChr_1	24317143	24317445	-	mRNA		EVM	BgiM01025-RA
BgChr_1	24360784	24362001	+	mRNA		EVM	BgiM01026-RA
BgChr_1	24362978	24363904	-	mRNA		EVM	BgiM01027-RA
BgChr_1	24385719	24394232	-	mRNA	succinyl-CoA ligase subunit alpha mitochondrial	EVM	BgiM01028-RA
BgChr_1	24406408	24409291	+	mRNA	golgin subfamily A member 7	EVM	BgiM01029-RA
BgChr_1	24411965	24425108	-	mRNA	proline synthase co-transcribed bacterial protein	EVM	BgiM01030-RA
BgChr_1	24451471	24457119	+	mRNA	pantothenate kinase 3	EVM	BgiM01031-RA
BgChr_1	24482199	24486862	+	mRNA		EVM	BgiM01032-RA
BgChr_1	24490855	24497235	-	mRNA	peptide-N(4)-(N-acetyl-beta-glucosaminyl)asparagine amidase	EVM	BgiM01033-RA
BgChr_1	24507705	24516721	+	mRNA	coiled-coil domain-containing protein 112	EVM	BgiM01034-RA
BgChr_1	24523224	24527073	-	mRNA	m7GpppN-mRNA hydrolase	EVM	BgiM01035-RA
BgChr_1	24534355	24542701	+	mRNA	DET1- and DDB1-associated protein 1	EVM	BgiM01036-RA
BgChr_1	24547497	24573279	-	mRNA	protein unc-13 A	EVM	BgiM01037-RA
BgChr_1	24636568	24669619	-	mRNA	protein unc-13 A	EVM	BgiM01038-RA
BgChr_1	24690185	24690880	+	mRNA		EVM	BgiM01039-RA
BgChr_1	24734726	24735226	+	mRNA		EVM	BgiM01040-RA
BgChr_1	24735274	24736170	+	mRNA		EVM	BgiM01041-RA
BgChr_1	24736218	24736502	+	mRNA		EVM	BgiM01042-RA
BgChr_1	24736607	24736849	+	mRNA		EVM	BgiM01043-RA
BgChr_1	24753379	24755313	-	mRNA		EVM	BgiM01044-RA
BgChr_1	24755343	24757154	-	mRNA		EVM	BgiM01045-RA
BgChr_1	24784937	24791644	+	mRNA		EVM	BgiM01046-RA
BgChr_1	24807521	24811885	+	mRNA		EVM	BgiM01047-RA
BgChr_1	24815060	24815602	+	mRNA	replication associated protein	EVM	BgiM01048-RA
BgChr_1	24815709	24816434	-	mRNA	capsid protein	EVM	BgiM01049-RA
BgChr_1	24816700	24817701	+	mRNA	MAG replication-associated protein	EVM	BgiM01050-RA
BgChr_1	24851631	24854333	-	mRNA		EVM	BgiM01051-RA
BgChr_1	24862622	24863085	-	lncRNA		pinfish	lncRNA85
BgChr_1	24876303	24876518	+	mRNA		EVM	BgiM01053-RA
BgChr_1	24880403	24881005	-	mRNA		EVM	BgiM01054-RA
BgChr_1	24889064	24889679	+	mRNA		EVM	BgiM01055-RA
BgChr_1	24889821	24890030	+	mRNA		EVM	BgiM01056-RA
BgChr_1	24890114	24890890	+	mRNA		EVM	BgiM01057-RA
BgChr_1	24890925	24891862	+	mRNA		EVM	BgiM01058-RA
BgChr_1	24931170	24954999	-	mRNA	long-chain-fatty-acid--CoA ligase ACSBG2	EVM	BgiM01059-RA
BgChr_1	24962885	24972185	+	mRNA	nicalin-1	EVM	BgiM01060-RA
BgChr_1	24983511	24991908	-	mRNA		EVM	BgiM01061-RA
BgChr_1	25044286	25093933	-	mRNA	Chitin synthase class 2	EVM	BgiM01062-RA
BgChr_1	25105443	25114718	+	mRNA		EVM	BgiM01063-RA
BgChr_1	25118100	25119836	+	mRNA	neuronal acetylcholine receptor subunit beta-3	EVM	BgiM01064-RA
BgChr_1	25128712	25129668	-	mRNA	GDP-L-fucose synthase	EVM	BgiM01065-RA
BgChr_1	25131560	25131943	+	mRNA		EVM	BgiM01066-RA
BgChr_1	25132121	25136995	+	mRNA	neuronal acetylcholine receptor subunit beta-3	EVM	BgiM01067-RA
BgChr_1	25139760	25143628	-	mRNA		EVM	BgiM01068-RA
BgChr_1	25196405	25197247	-	mRNA		EVM	BgiM01069-RA
BgChr_1	25199520	25200281	-	mRNA		EVM	BgiM01070-RA
BgChr_1	25204424	25247516	+	mRNA	neuronal acetylcholine receptor subunit alpha-7	EVM	BgiM01071-RA
BgChr_1	25264354	25265138	+	mRNA	acetylcholine receptor subunit alpha-like 2	EVM	BgiM01072-RA
BgChr_1	25281164	25295419	-	mRNA	ferric-chelate reductase 1	EVM	BgiM01073-RA
BgChr_1	25307186	25308190	+	mRNA		EVM	BgiM01074-RA
BgChr_1	25314929	25341096	-	mRNA	ferric-chelate reductase 1	EVM	BgiM01075-RA
BgChr_1	25356657	25357031	+	mRNA		EVM	BgiM01076-RA
BgChr_1	25357427	25358116	+	mRNA		EVM	BgiM01077-RA
BgChr_1	25359052	25359516	+	mRNA		EVM	BgiM01078-RA
BgChr_1	25405054	25436241	+	mRNA	G-protein coupled receptor 126	EVM	BgiM01079-RA
BgChr_1	25461362	25461546	+	mRNA	Dual oxidase 1	EVM	BgiM01080-RA
BgChr_1	25463985	25465370	+	mRNA	Dual oxidase 1	EVM	BgiM01081-RA
BgChr_1	25471295	25472100	+	mRNA	dual oxidase	EVM	BgiM01082-RA
BgChr_1	25482433	25491601	+	mRNA	dual oxidase 2	EVM	BgiM01083-RA
BgChr_1	25511202	25512699	-	mRNA		EVM	BgiM01084-RA
BgChr_1	25515474	25515684	-	mRNA		EVM	BgiM01085-RA
BgChr_1	25553213	25555045	+	mRNA		EVM	BgiM01086-RA
BgChr_1	25564014	25595246	+	mRNA		EVM	BgiM01087-RA
BgChr_1	25599717	25601215	+	mRNA		EVM	BgiM01088-RA
BgChr_1	25603221	25603380	+	mRNA		EVM	BgiM01089-RA
BgChr_1	25606108	25606260	+	mRNA		EVM	BgiM01090-RA
BgChr_1	25618856	25641638	+	mRNA	poly [ADP-ribose] polymerase 14	EVM	BgiM01091-RA
BgChr_1	25641763	25659445	+	mRNA		EVM	BgiM01092-RA
BgChr_1	25664948	25673893	+	mRNA		EVM	BgiM01093-RA
BgChr_1	25696091	25726803	+	mRNA		EVM	BgiM01094-RA
BgChr_1	25730039	25736663	-	mRNA	G kinase-anchoring protein 1	EVM	BgiM01095-RA
BgChr_1	25743035	25753219	+	mRNA	GTP-binding protein Rit2	EVM	BgiM01096-RA
BgChr_1	25771413	25782522	+	mRNA	citrate synthase mitochondrial	EVM	BgiM01097-RA
BgChr_1	25793634	25794224	+	mRNA		EVM	BgiM01098-RA
BgChr_1	25809345	25810449	+	mRNA		EVM	BgiM01099-RA
BgChr_1	25810500	25811567	+	mRNA		EVM	BgiM01100-RA
BgChr_1	25811615	25811849	+	lncRNA		pinfish	lncRNA86
BgChr_1	25812082	25812426	+	mRNA		EVM	BgiM01102-RA
BgChr_1	25842312	25861053	+	mRNA		EVM	BgiM01103-RA
BgChr_1	25872264	25873274	-	mRNA	lipopolysaccharide cholinephosphotransferase licd	EVM	BgiM01104-RA
BgChr_1	25878648	25879643	-	mRNA	lipopolysaccharide cholinephosphotransferase licd	EVM	BgiM01105-RA
BgChr_1	25904921	25905904	-	mRNA		EVM	BgiM01106-RA
BgChr_1	25925282	25926172	-	mRNA		EVM	BgiM01107-RA
BgChr_1	25932912	25971021	-	mRNA	leucine-rich repeat serine/threonine-protein kinase 1	EVM	BgiM01108-RA
BgChr_1	25992136	25998734	+	mRNA	serine/threonine-protein kinase 16	EVM	BgiM01109-RA
BgChr_1	26002655	26013593	-	mRNA	TPR repeat-containing protein YDR161W	EVM	BgiM01110-RA
BgChr_1	26014049	26025361	+	mRNA	HMG1/2-like protein	EVM	BgiM01111-RA
BgChr_1	26029390	26033591	-	mRNA	enkurin	EVM	BgiM01112-RA
BgChr_1	26037003	26039586	-	mRNA		EVM	BgiM01113-RA
BgChr_1	26068853	26072944	-	mRNA	calmodulin-2/4	EVM	BgiM01114-RA
BgChr_1	26101828	26124873	-	mRNA	cation-dependent mannose-6-phosphate receptor	EVM	BgiM01115-RA
BgChr_1	26161303	26166917	-	mRNA	plasma kallikrein-like isoform X2	EVM	BgiM01116-RA
BgChr_1	26171924	26183382	+	mRNA	ATP-dependent RNA helicase DDX41	EVM	BgiM01117-RA
BgChr_1	26188504	26196656	-	mRNA	cyclic AMP-responsive element-binding protein 1	EVM	BgiM01118-RA
BgChr_1	26204579	26224622	+	mRNA	protein farnesyltransferase/ geranylgeranyltransferase type-1 subunit alpha	EVM	BgiM01119-RA
BgChr_1	26229068	26236781	-	mRNA	leucine zipper putative tumor suppressor 2	EVM	BgiM01120-RA
BgChr_1	26249867	26261898	-	mRNA	leucine zipper putative tumor suppressor 2 isoform X1	EVM	BgiM01121-RA
BgChr_1	26281843	26282403	+	mRNA		EVM	BgiM01122-RA
BgChr_1	26338699	26339013	+	mRNA		EVM	BgiM01123-RA
BgChr_1	26344014	26361290	+	mRNA	corepressor interacting with RBPJ 1	EVM	BgiM01124-RA
BgChr_1	26363862	26364746	-	mRNA		EVM	BgiM01125-RA
BgChr_1	26369508	26370716	+	mRNA		EVM	BgiM01126-RA
BgChr_1	26391919	26395251	-	mRNA		EVM	BgiM01127-RA
BgChr_1	26404100	26410028	-	mRNA	neuromedin-K receptor	EVM	BgiM01128-RA
BgChr_1	26415317	26416012	+	mRNA	ribonuclease h	EVM	BgiM01129-RA
BgChr_1	26450323	26454741	-	mRNA	melanopsin-like isoform X2	EVM	BgiM01130-RA
BgChr_1	26466373	26467319	+	lncRNA		pinfish	lncRNA87
BgChr_1	26467726	26468301	+	mRNA		EVM	BgiM01132-RA
BgChr_1	26475393	26502740	-	mRNA	melanopsin-like isoform X2	EVM	BgiM01133-RA
BgChr_1	26559959	26560555	-	mRNA		EVM	BgiM01134-RA
BgChr_1	26564916	26622409	-	mRNA	Thrombospondin type-1 domain-containing protein 4	EVM	BgiM01135-RA
BgChr_1	26656723	26656993	+	lncRNA		pinfish	lncRNA88
BgChr_1	26659151	26659706	+	lncRNA		pinfish	lncRNA89
BgChr_1	26700229	26735612	-	mRNA	tetratricopeptide repeat protein 28	EVM	BgiM01138-RA
BgChr_1	26736800	26743526	+	mRNA	translocon-associated protein subunit beta	EVM	BgiM01139-RA
BgChr_1	26744252	26757975	-	mRNA	nucleolar protein 6-like isoform X2	EVM	BgiM01140-RA
BgChr_1	26762121	26769088	+	mRNA	DNA replication complex GINS protein SLD5	EVM	BgiM01141-RA
BgChr_1	26847124	26847487	+	lncRNA		pinfish	lncRNA90
BgChr_1	26910807	26913485	+	mRNA	protein phosphatase 1 regulatory subunit 3B-like isoform X1	EVM	BgiM01143-RA
BgChr_1	26924296	26924862	+	mRNA		EVM	BgiM01144-RA
BgChr_1	26941875	26942226	-	lncRNA		pinfish	lncRNA91
BgChr_1	26942281	26943120	-	mRNA		EVM	BgiM01146-RA
BgChr_1	26968920	26970401	-	mRNA		EVM	BgiM01147-RA
BgChr_1	26972857	27009822	+	mRNA	dysferlin	EVM	BgiM01148-RA
BgChr_1	27012715	27016813	-	mRNA	4-hydroxy-2-oxoglutarate aldolase mitochondrial	EVM	BgiM01149-RA
BgChr_1	27021357	27025669	-	mRNA	RISC-loading complex subunit tarbp2	EVM	BgiM01150-RA
BgChr_1	27032263	27047308	+	mRNA	serine/threonine-protein kinase	EVM	BgiM01151-RA
BgChr_1	27062107	27073123	+	mRNA	TFIIH basal transcription factor complex helicase XPB subunit	EVM	BgiM01152-RA
BgChr_1	27073571	27074425	-	mRNA	beta-1 3-galactosyltransferase 1	EVM	BgiM01153-RA
BgChr_1	27080703	27085527	+	mRNA	COMM domain-containing protein 3	EVM	BgiM01154-RA
BgChr_1	27088876	27096709	-	mRNA	sperm-associated antigen 6	EVM	BgiM01155-RA
BgChr_1	27103575	27106965	+	mRNA	CDGSH iron-sulfur domain-containing protein 3 mitochondrial	EVM	BgiM01156-RA
BgChr_1	27115631	27125371	-	mRNA	cilia- and flagella-associated protein 53	EVM	BgiM01157-RA
BgChr_1	27128611	27132152	+	mRNA	spindle and kinetochore-associated protein 1	EVM	BgiM01158-RA
BgChr_1	27142254	27149031	-	mRNA	DNA polymerase kappa	EVM	BgiM01159-RA
BgChr_1	27153820	27179910	+	mRNA	GON-4-like protein	EVM	BgiM01160-RA
BgChr_1	27196628	27203228	+	mRNA	protein rolling stone	EVM	BgiM01161-RA
BgChr_1	27205281	27208998	-	mRNA	nuclear receptor 2C2-associated protein	EVM	BgiM01162-RA
BgChr_1	27221213	27226045	+	mRNA	FAST kinase domain-containing protein 5	EVM	BgiM01163-RA
BgChr_1	27238477	27243390	+	mRNA	semaphorin-5A	EVM	BgiM01164-RA
BgChr_1	27263553	27265139	+	mRNA		EVM	BgiM01165-RA
BgChr_1	27272146	27274612	-	mRNA		EVM	BgiM01166-RA
BgChr_1	27276761	27279717	-	mRNA		EVM	BgiM01167-RA
BgChr_1	27286348	27299021	-	mRNA	kelch 12-like protein	EVM	BgiM01168-RA
BgChr_1	27299689	27299750	-	tRNA	tRNA-Ala	tRNAscan-SE	BgChr_1.trna773
BgChr_1	27317537	27345405	+	mRNA	ferric-chelate reductase 1	EVM	BgiM01169-RA
BgChr_1	27372783	27388860	+	mRNA	ferric-chelate reductase 1	EVM	BgiM01170-RA
BgChr_1	27407993	27408196	-	lncRNA		pinfish	lncRNA92
BgChr_1	27418416	27418481	+	miRNA	BgiM-mir-2001_i1	cmsearch	BgiM-mir-2001_i1
BgChr_1	27421677	27423815	-	mRNA	reverse transcriptase-like protein	EVM	BgiM01172-RA
BgChr_1	27434962	27435020	+	miRNA	BgiM-mir-252_i1	cmsearch	BgiM-mir-252_i1
BgChr_1	27438209	27438268	+	miRNA	BgiM-mir-252_i2	cmsearch	BgiM-mir-252_i2
BgChr_1	27454307	27454592	+	lncRNA		pinfish	lncRNA93
BgChr_1	27456218	27456415	+	mRNA		EVM	BgiM01174-RA
BgChr_1	27470370	27471833	-	mRNA		EVM	BgiM01175-RA
BgChr_1	27532171	27540863	+	mRNA		EVM	BgiM01176-RA
BgChr_1	27542874	27591274	-	mRNA	anaphase-promoting complex subunit 4	EVM	BgiM01177-RA
BgChr_1	27593426	27607605	+	mRNA	rho GTPase-activating protein 19-like isoform X1	EVM	BgiM01178-RA
BgChr_1	27648450	27648643	+	mRNA		EVM	BgiM01179-RA
BgChr_1	27689914	27691208	+	mRNA	cAMP-dependent protein kinase catalytic subunit	EVM	BgiM01180-RA
BgChr_1	27726211	27726606	-	mRNA		EVM	BgiM01181-RA
BgChr_1	27729387	27732238	+	mRNA		EVM	BgiM01182-RA
BgChr_1	27733668	27755293	-	mRNA		EVM	BgiM01183-RA
BgChr_1	27776255	27797444	-	mRNA		EVM	BgiM01184-RA
BgChr_1	27812094	27909077	-	mRNA	polycystic kidney disease protein 1-like 1 isoform X1	EVM	BgiM01185-RA
BgChr_1	27825406	27825464	-	miRNA	BgiM-mir-87_i1	cmsearch	BgiM-mir-87_i1
BgChr_1	27830888	27830947	-	miRNA	BgiM-mir-87_i2	cmsearch	BgiM-mir-87_i2
BgChr_1	27936959	27937031	+	tRNA	tRNA-Cys	tRNAscan-SE	BgChr_1.trna154
BgChr_1	28005505	28020050	-	mRNA	polypeptide N-acetylgalactosaminyltransferase 5	EVM	BgiM01186-RA
BgChr_1	28037499	28038201	-	lncRNA		pinfish	lncRNA94
BgChr_1	28074132	28075817	-	mRNA	polypeptide N-acetylgalactosaminyltransferase 5	EVM	BgiM01188-RA
BgChr_1	28111223	28113331	+	mRNA		EVM	BgiM01189-RA
BgChr_1	28124238	28126787	-	mRNA		EVM	BgiM01190-RA
BgChr_1	28127461	28128003	+	mRNA		EVM	BgiM01191-RA
BgChr_1	28182185	28192637	-	mRNA	pyridoxine-5p-phosphate oxidase-like isoform X2	EVM	BgiM01192-RA
BgChr_1	28193446	28204231	+	mRNA	cell division cycle-associated protein 7-like isoform X2	EVM	BgiM01193-RA
BgChr_1	28207632	28223447	-	mRNA	protein O-GlcNAcase	EVM	BgiM01194-RA
BgChr_1	28230113	28235526	+	mRNA		EVM	BgiM01195-RA
BgChr_1	28252067	28252957	-	mRNA		EVM	BgiM01196-RA
BgChr_1	28277566	28278860	+	mRNA	B1-hordein	EVM	BgiM01197-RA
BgChr_1	28302605	28336232	-	mRNA	octopamine receptor 1	EVM	BgiM01198-RA
BgChr_1	28358206	28358593	+	lncRNA		pinfish	lncRNA95
BgChr_1	28434404	28445103	-	mRNA	SWI/SNF-matrix-actin-related regulator of chromatin subfamily D member 1-like isoform X1	EVM	BgiM01200-RA
BgChr_1	28460817	28474574	+	mRNA	cyclin-dependent kinase 5	EVM	BgiM01201-RA
BgChr_1	28483732	28487940	-	mRNA	growth/differentiation factor 8	EVM	BgiM01202-RA
BgChr_1	28496052	28496435	-	lncRNA		pinfish	lncRNA96
BgChr_1	28517898	28518781	-	mRNA		EVM	BgiM01204-RA
BgChr_1	28522264	28522420	-	mRNA		EVM	BgiM01205-RA
BgChr_1	28536534	28537372	+	lncRNA		pinfish	lncRNA97
BgChr_1	28539488	28560431	+	mRNA	kelch-like protein 10 isoform X1	EVM	BgiM01207-RA
BgChr_1	28560662	28561573	+	mRNA		EVM	BgiM01208-RA
BgChr_1	28567906	28568058	-	mRNA		EVM	BgiM01209-RA
BgChr_1	28663602	28676227	+	mRNA	sorbitol dehydrogenase	EVM	BgiM01210-RA
BgChr_1	28679351	28715971	-	mRNA	A disintegrin and metalloproteinase with thrombospondin motifs 7-like isoform X1	EVM	BgiM01211-RA
BgChr_1	28726256	28727119	+	mRNA		EVM	BgiM01212-RA
BgChr_1	28739729	28739990	-	lncRNA		pinfish	lncRNA98
BgChr_1	28740058	28740414	-	mRNA		EVM	BgiM01214-RA
BgChr_1	28754383	28757028	+	mRNA		EVM	BgiM01215-RA
BgChr_1	28789969	28793210	+	mRNA		EVM	BgiM01216-RA
BgChr_1	28793512	28793991	-	mRNA		EVM	BgiM01217-RA
BgChr_1	28895250	28895310	+	tRNA	tRNA-Ala	tRNAscan-SE	BgChr_1.trna161
BgChr_1	28898628	28899045	+	lncRNA		pinfish	lncRNA99
BgChr_1	28899846	28921455	-	mRNA	potassium voltage-gated channel protein Shaw	EVM	BgiM01219-RA
BgChr_1	28936363	28945998	-	mRNA	electron transfer flavoprotein subunit alpha mitochondrial	EVM	BgiM01220-RA
BgChr_1	28955815	28961640	-	mRNA	D-threo-3-hydroxyaspartate dehydratase	EVM	BgiM01221-RA
BgChr_1	28966007	28976830	-	mRNA	spermatogenesis-associated protein 5-like protein 1 isoform X1	EVM	BgiM01222-RA
BgChr_1	28994234	28994390	-	mRNA		EVM	BgiM01223-RA
BgChr_1	28998327	29000074	-	mRNA		EVM	BgiM01224-RA
BgChr_1	29024132	29024899	+	mRNA	adenylate cyclase type 6	EVM	BgiM01225-RA
BgChr_1	29035772	29036515	-	mRNA		EVM	BgiM01226-RA
BgChr_1	29066034	29066355	-	lncRNA		pinfish	lncRNA100
BgChr_1	29070396	29105942	+	mRNA	adenylate cyclase type 5	EVM	BgiM01228-RA
BgChr_1	29124592	29139341	+	mRNA	villin-1-like isoform X2	EVM	BgiM01229-RA
BgChr_1	29147425	29151697	+	mRNA	frataxin mitochondrial	EVM	BgiM01230-RA
BgChr_1	29169827	29171011	+	mRNA		EVM	BgiM01231-RA
BgChr_1	29171348	29173648	+	mRNA		EVM	BgiM01232-RA
BgChr_1	29183746	29188967	-	mRNA		EVM	BgiM01233-RA
BgChr_1	29192995	29202308	+	mRNA		EVM	BgiM01234-RA
BgChr_1	29206137	29227167	-	mRNA	Tubulin polyglutamylase ttll4	EVM	BgiM01235-RA
BgChr_1	29234330	29241978	-	mRNA	HIG1 domain family member 2A	EVM	BgiM01236-RA
BgChr_1	29243888	29247790	+	mRNA		EVM	BgiM01237-RA
BgChr_1	29248382	29253889	-	mRNA	transmembrane protein 19	EVM	BgiM01238-RA
BgChr_1	29263464	29267431	+	mRNA	GPN-loop GTPase 2	EVM	BgiM01239-RA
BgChr_1	29280280	29291881	+	mRNA	N-acetylated-alpha-linked acidic dipeptidase	EVM	BgiM01240-RA
BgChr_1	29300949	29314649	-	mRNA	non-lysosomal glucosylceramidase	EVM	BgiM01241-RA
BgChr_1	29330796	29337630	+	mRNA	RAB6A-GEF complex partner protein 2-like isoform X1	EVM	BgiM01242-RA
BgChr_1	29340045	29345979	-	mRNA	carboxypeptidase Q	EVM	BgiM01243-RA
BgChr_1	29367363	29371526	+	mRNA	FACT complex subunit SSRP1-A	EVM	BgiM01244-RA
BgChr_1	29373267	29381124	-	mRNA	protein PBDC1	EVM	BgiM01245-RA
BgChr_1	29391948	29399519	+	mRNA	glutaredoxin-3	EVM	BgiM01246-RA
BgChr_1	29427700	29428929	+	mRNA	sphingolipid delta(4)-desaturase/C4-hydroxylase DES2-like isoform X2	EVM	BgiM01247-RA
BgChr_1	29461714	29517297	-	mRNA	dual oxidase 2	EVM	BgiM01248-RA
BgChr_1	29519469	29522566	-	mRNA	thioredoxin domain-containing protein 12	EVM	BgiM01249-RA
BgChr_1	29523404	29533706	-	mRNA	dermatopontin	EVM	BgiM01250-RA
BgChr_1	29560660	29579872	-	mRNA	neuronal acetylcholine receptor subunit alpha-10	EVM	BgiM01251-RA
BgChr_1	29595553	29617799	+	mRNA		EVM	BgiM01252-RA
BgChr_1	29650172	29651335	+	mRNA		EVM	BgiM01253-RA
BgChr_1	29719334	29719555	-	mRNA		EVM	BgiM01254-RA
BgChr_1	29729815	29730549	+	mRNA		EVM	BgiM01255-RA
BgChr_1	29769414	29777102	+	mRNA		EVM	BgiM01256-RA
BgChr_1	29778616	29779185	-	mRNA		EVM	BgiM01257-RA
BgChr_1	29779755	29780294	-	mRNA		EVM	BgiM01258-RA
BgChr_1	29796986	29804436	-	mRNA	INO80 complex subunit C	EVM	BgiM01259-RA
BgChr_1	29840782	29844868	+	mRNA		EVM	BgiM01260-RA
BgChr_1	29847583	29853535	-	mRNA	methyltransferase-like protein 6 isoform X2	EVM	BgiM01261-RA
BgChr_1	29865522	29877182	+	mRNA	poly(A) RNA polymerase GLD2	EVM	BgiM01262-RA
BgChr_1	29881146	29882806	+	mRNA	iron-sulfur cluster co-chaperone protein HscB mitochondrial	EVM	BgiM01263-RA
BgChr_1	29888686	29914847	-	mRNA	molluscan insulin-related peptide(s) receptor	EVM	BgiM01264-RA
BgChr_1	29922103	29925302	+	mRNA		EVM	BgiM01265-RA
BgChr_1	29932765	29957579	-	mRNA	glutathione S-transferase Mu 1	EVM	BgiM01266-RA
BgChr_1	29975773	30000709	+	mRNA	unconventional myosin-Ie-like isoform X1	EVM	BgiM01267-RA
BgChr_1	30094730	30095070	+	mRNA		EVM	BgiM01268-RA
BgChr_1	30098343	30098679	+	mRNA		EVM	BgiM01269-RA
BgChr_1	30103368	30141029	+	mRNA	SKI family transcriptional corepressor 1-like isoform X2	EVM	BgiM01270-RA
BgChr_1	30221917	30222066	+	mRNA	Arrestin domain-containing protein 2	EVM	BgiM01271-RA
BgChr_1	30231304	30240478	+	mRNA	arrestin domain-containing protein 3	EVM	BgiM01272-RA
BgChr_1	30241652	30242692	-	mRNA		EVM	BgiM01273-RA
BgChr_1	30264417	30265928	-	mRNA		EVM	BgiM01274-RA
BgChr_1	30279785	30285501	+	mRNA	collagen alpha-4(VI) chain	EVM	BgiM01275-RA
BgChr_1	30323461	30326878	+	mRNA	repellent protein 1	EVM	BgiM01276-RA
BgChr_1	30328450	30334377	+	mRNA	collagen alpha-4(VI) chain	EVM	BgiM01277-RA
BgChr_1	30343875	30357790	+	mRNA	collagen alpha-4(VI) chain	EVM	BgiM01278-RA
BgChr_1	30362035	30370360	-	mRNA	solute carrier family 25 member 46	EVM	BgiM01279-RA
BgChr_1	30381838	30400490	+	mRNA	Angiotensin-converting enzyme (ACE)	EVM	BgiM01280-RA
BgChr_1	30424906	30425511	+	mRNA		EVM	BgiM01281-RA
BgChr_1	30428343	30474652	+	mRNA	angiotensin-converting enzyme	EVM	BgiM01282-RA
BgChr_1	30513441	30539224	+	mRNA	angiotensin-converting enzyme	EVM	BgiM01283-RA
BgChr_1	30548698	30560241	+	mRNA	succinate dehydrogenase [ubiquinone] cytochrome b small subunit mitochondrial	EVM	BgiM01284-RA
BgChr_1	30578283	30579684	-	mRNA		EVM	BgiM01285-RA
BgChr_1	30590513	30590840	-	mRNA		EVM	BgiM01286-RA
BgChr_1	30592096	30592528	-	mRNA		EVM	BgiM01287-RA
BgChr_1	30608530	30608784	+	lncRNA		pinfish	lncRNA101
BgChr_1	30609026	30610034	-	lncRNA		pinfish	lncRNA102
BgChr_1	30618431	30618671	-	lncRNA		pinfish	lncRNA103
BgChr_1	30626442	30626750	-	mRNA		EVM	BgiM01291-RA
BgChr_1	30645007	30646590	-	mRNA		EVM	BgiM01292-RA
BgChr_1	30687710	30689796	-	mRNA		EVM	BgiM01293-RA
BgChr_1	30702917	30722544	-	mRNA	prostatic acid phosphatase	EVM	BgiM01294-RA
BgChr_1	30738907	30753232	-	mRNA	prostatic acid phosphatase-like isoform X1	EVM	BgiM01295-RA
BgChr_1	30780096	30798870	-	mRNA	DNA topoisomerase 2-binding protein 1-B	EVM	BgiM01296-RA
BgChr_1	30805557	30812682	+	mRNA	40S ribosomal protein S15	EVM	BgiM01297-RA
BgChr_1	30814499	30838550	-	mRNA	NHL repeat-containing protein 2-like isoform X1	EVM	BgiM01298-RA
BgChr_1	30840536	30861524	+	mRNA	neural precursor cell expressed developmentally down-regulated	EVM	BgiM01299-RA
BgChr_1	30865577	30867828	-	mRNA	transcriptional repressor p66-beta	EVM	BgiM01300-RA
BgChr_1	30869902	30871746	+	mRNA	PiggyBac transposable element-derived protein 4	EVM	BgiM01301-RA
BgChr_1	30896794	30905599	+	mRNA	MAU2 chromatid cohesion factor	EVM	BgiM01302-RA
BgChr_1	30934939	30942769	+	mRNA	tetraspanin	EVM	BgiM01303-RA
BgChr_1	30966774	30978174	-	mRNA	G protein-coupled receptor kinase 5	EVM	BgiM01304-RA
BgChr_1	31022659	31043702	+	mRNA	calpain-7	EVM	BgiM01305-RA
BgChr_1	31045734	31045971	+	mRNA	calpain-7	EVM	BgiM01306-RA
BgChr_1	31117656	31117861	+	lncRNA		pinfish	lncRNA104
BgChr_1	31125627	31125941	+	lncRNA		pinfish	lncRNA105
BgChr_1	31127378	31127684	-	lncRNA		pinfish	lncRNA106
BgChr_1	31155908	31156082	+	mRNA		EVM	BgiM01310-RA
BgChr_1	31168832	31168988	+	mRNA	corticotropin-releasing factor receptor 2	EVM	BgiM01311-RA
BgChr_1	31171393	31188767	+	mRNA	glucagon-like peptide 1 receptor	EVM	BgiM01312-RA
BgChr_1	31203840	31206498	-	mRNA		EVM	BgiM01313-RA
BgChr_1	31213324	31215864	-	mRNA		EVM	BgiM01314-RA
BgChr_1	31216082	31216310	-	lncRNA		pinfish	lncRNA107
BgChr_1	31216409	31217124	-	mRNA		EVM	BgiM01316-RA
BgChr_1	31218365	31218746	-	lncRNA		pinfish	lncRNA108
BgChr_1	31230981	31232292	+	mRNA	calcitonin receptor-like protein 1	EVM	BgiM01318-RA
BgChr_1	31241195	31268630	+	mRNA	corticotropin-releasing factor receptor 2	EVM	BgiM01319-RA
BgChr_1	31300583	31301218	-	mRNA	ribosome-binding protein 1	EVM	BgiM01320-RA
BgChr_1	31322358	31322601	+	lncRNA		pinfish	lncRNA109
BgChr_1	31325283	31327195	-	mRNA		EVM	BgiM01322-RA
BgChr_1	31383767	31384079	-	lncRNA		pinfish	lncRNA110
BgChr_1	31385832	31388853	-	mRNA		EVM	BgiM01324-RA
BgChr_1	31408198	31412765	-	mRNA		EVM	BgiM01325-RA
BgChr_1	31454299	31454908	-	mRNA		EVM	BgiM01326-RA
BgChr_1	31555273	31556178	-	mRNA		EVM	BgiM01327-RA
BgChr_1	31567174	31585712	+	mRNA	corticotropin-releasing factor receptor 2	EVM	BgiM01328-RA
BgChr_1	31592983	31593882	-	mRNA		EVM	BgiM01329-RA
BgChr_1	31601821	31614341	-	mRNA	polypeptide N-acetylgalactosaminyltransferase 5	EVM	BgiM01330-RA
BgChr_1	31615258	31619046	-	mRNA	polypeptide N-acetylgalactosaminyltransferase 5	EVM	BgiM01331-RA
BgChr_1	31619297	31681802	-	mRNA	BgA2M.p1	EVM	BgiM01332-RA
BgChr_1	31710877	31711529	-	mRNA	cytochrome P450 2D20	EVM	BgiM01333-RA
BgChr_1	31713524	31717172	-	mRNA		EVM	BgiM01334-RA
BgChr_1	31720907	31724799	+	mRNA	keratinocyte-associated protein 2-like isoform X1	EVM	BgiM01335-RA
BgChr_1	31725990	31726568	-	mRNA	noggin	EVM	BgiM01336-RA
BgChr_1	31740667	31752760	+	mRNA	4-hydroxyphenylpyruvate dioxygenase-like protein isoform X1	EVM	BgiM01337-RA
BgChr_1	31759634	31763234	+	mRNA		EVM	BgiM01338-RA
BgChr_1	31769532	31770038	-	mRNA		EVM	BgiM01339-RA
BgChr_1	31770305	31773678	-	mRNA		EVM	BgiM01340-RA
BgChr_1	31786758	31787377	-	mRNA	Keratinocyte-associated protein 2	EVM	BgiM01341-RA
BgChr_1	31789447	31790837	-	lncRNA		pinfish	lncRNA111
BgChr_1	31897179	31897395	-	lncRNA		pinfish	lncRNA112
BgChr_1	31916000	31916202	-	lncRNA		pinfish	lncRNA113
BgChr_1	31949716	31950678	+	mRNA		EVM	BgiM01345-RA
BgChr_1	31954796	31955047	-	mRNA		EVM	BgiM01346-RA
BgChr_1	31977396	31980585	-	mRNA	huntingtin	EVM	BgiM01347-RA
BgChr_1	31990723	32017136	-	mRNA	huntingtin	EVM	BgiM01348-RA
BgChr_1	32021407	32032048	+	mRNA	nucleoside diphosphate-linked moiety X motif 17	EVM	BgiM01349-RA
BgChr_1	32034128	32035099	-	mRNA	NADH dehydrogenase [ubiquinone] iron-sulfur protein 7 mitochondrial	EVM	BgiM01350-RA
BgChr_1	32036760	32037109	-	mRNA	NADH dehydrogenase [ubiquinone] iron-sulfur protein 7 mitochondrial	EVM	BgiM01351-RA
BgChr_1	32050936	32062332	+	mRNA	nucleoprotein TPR-like isoform X1	EVM	BgiM01352-RA
BgChr_1	32055545	32055610	-	tRNA	tRNA-Cys	tRNAscan-SE	BgChr_1.trna742
BgChr_1	32071174	32088080	+	mRNA		EVM	BgiM01353-RA
BgChr_1	32093433	32098171	-	mRNA	Insulin-like peptide	EVM	BgiM01354-RA
BgChr_1	32110978	32128563	+	mRNA	SEC23-interacting protein-like isoform X3	EVM	BgiM01355-RA
BgChr_1	32132990	32151810	+	mRNA	casein kinase I isoform alpha isoform X2	EVM	BgiM01356-RA
BgChr_1	32213838	32215087	-	lncRNA		pinfish	lncRNA114
BgChr_1	32219903	32220463	+	mRNA		EVM	BgiM01358-RA
BgChr_1	32278948	32279599	+	mRNA		EVM	BgiM01359-RA
BgChr_1	32286892	32301568	+	mRNA	homeobox protein MSX-1	EVM	BgiM01360-RA
BgChr_1	32336791	32337004	-	lncRNA		pinfish	lncRNA115
BgChr_1	32342297	32342956	+	mRNA		EVM	BgiM01362-RA
BgChr_1	32360497	32367821	-	mRNA		EVM	BgiM01363-RA
BgChr_1	32375698	32376025	-	lncRNA		pinfish	lncRNA116
BgChr_1	32378397	32382284	-	mRNA		EVM	BgiM01365-RA
BgChr_1	32390584	32391459	+	mRNA		EVM	BgiM01366-RA
BgChr_1	32394890	32395243	-	mRNA		EVM	BgiM01367-RA
BgChr_1	32435508	32435841	+	lncRNA		pinfish	lncRNA117
BgChr_1	32436272	32436807	-	mRNA	dual oxidase	EVM	BgiM01369-RA
BgChr_1	32440825	32441016	-	mRNA		EVM	BgiM01370-RA
BgChr_1	32461242	32461608	-	lncRNA		pinfish	lncRNA118
BgChr_1	32480962	32481730	+	mRNA		EVM	BgiM01372-RA
BgChr_1	32490855	32491283	+	mRNA		EVM	BgiM01373-RA
BgChr_1	32506860	32507085	+	mRNA		EVM	BgiM01374-RA
BgChr_1	32523541	32538696	-	mRNA	uveal autoantigen with coiled-coil domains and ankyrin repeats	EVM	BgiM01375-RA
BgChr_1	32546378	32546548	+	mRNA	furin1-X	EVM	BgiM01376-RA
BgChr_1	32628915	32629572	+	lncRNA		pinfish	lncRNA119
BgChr_1	32637891	32638587	-	lncRNA		pinfish	lncRNA120
BgChr_1	32643216	32643597	+	lncRNA		pinfish	lncRNA121
BgChr_1	32678857	32680161	+	mRNA		EVM	BgiM01380-RA
BgChr_1	32680209	32681912	+	mRNA		EVM	BgiM01381-RA
BgChr_1	32682419	32716429	+	mRNA	furin	EVM	BgiM01382-RA
BgChr_1	32757509	32758162	+	mRNA		EVM	BgiM01383-RA
BgChr_1	32761264	32787252	-	mRNA	telomere-associated protein RIF1-like isoform X1	EVM	BgiM01384-RA
BgChr_1	32800679	32801747	-	mRNA	UPF0565 protein isoform X2	EVM	BgiM01385-RA
BgChr_1	32810790	32812437	+	mRNA	pre-mRNA-splicing factor SLU7	EVM	BgiM01386-RA
BgChr_1	32815488	32820218	+	mRNA	pre-mRNA-splicing factor SLU7	EVM	BgiM01387-RA
BgChr_1	32834676	32839600	-	mRNA		EVM	BgiM01388-RA
BgChr_1	32845214	32846014	-	mRNA	tigger transposable element-derived protein 6	EVM	BgiM01389-RA
BgChr_1	32856820	32857025	+	lncRNA		pinfish	lncRNA122
BgChr_1	32892628	32892825	+	mRNA		EVM	BgiM01391-RA
BgChr_1	32909399	32910875	+	lncRNA		pinfish	lncRNA123
BgChr_1	32922159	32929568	+	mRNA	sodium/potassium/calcium exchanger	EVM	BgiM01393-RA
BgChr_1	32942946	32944115	-	mRNA		EVM	BgiM01394-RA
BgChr_1	32957018	32958840	-	mRNA	Sperm flagellar protein 1	EVM	BgiM01395-RA
BgChr_1	32974103	32980778	+	mRNA	ikaros family zinc finger protein-like isoform X1	EVM	BgiM01396-RA
BgChr_1	32988349	32990904	+	mRNA	E3 ubiquitin-protein ligase rnf114	EVM	BgiM01397-RA
BgChr_1	33022040	33024966	-	mRNA	dual oxidase 1	EVM	BgiM01398-RA
BgChr_1	33036454	33038946	+	mRNA	lysM and putative peptidoglycan-binding domain-containing protein 3	EVM	BgiM01399-RA
BgChr_1	33041059	33052506	-	mRNA	DNA-directed RNA polymerase III subunit RPC7	EVM	BgiM01400-RA
BgChr_1	33062014	33068933	+	mRNA	ATP-dependent Clp protease ATP-binding subunit clpX-like mitochondrial isoform X2	EVM	BgiM01401-RA
BgChr_1	33159254	33160174	+	mRNA		EVM	BgiM01402-RA
BgChr_1	33169003	33169493	+	mRNA		EVM	BgiM01403-RA
BgChr_1	33194264	33196477	+	mRNA	early growth response protein 2	EVM	BgiM01404-RA
BgChr_1	33217207	33217835	+	mRNA		EVM	BgiM01405-RA
BgChr_1	33239834	33240556	-	mRNA	2-aminoethanethiol dioxygenase	EVM	BgiM01406-RA
BgChr_1	33267671	33309831	-	mRNA	tudor domain-containing protein 1	EVM	BgiM01407-RA
BgChr_1	33330672	33350623	+	mRNA	coiled-coil domain-containing protein 186-like isoform X1	EVM	BgiM01408-RA
BgChr_1	33366008	33366329	-	mRNA		EVM	BgiM01409-RA
BgChr_1	33414604	33414823	+	lncRNA		pinfish	lncRNA124
BgChr_1	33463875	33464283	+	mRNA	RNA-binding motif single-stranded-interacting protein 1	EVM	BgiM01411-RA
BgChr_1	33484167	33484423	-	lncRNA		pinfish	lncRNA125
BgChr_1	33499426	33500610	-	mRNA		EVM	BgiM01413-RA
BgChr_1	33523895	33524542	+	mRNA		EVM	BgiM01414-RA
BgChr_1	33527623	33533271	-	mRNA		EVM	BgiM01415-RA
BgChr_1	33553771	33561324	+	mRNA	serine-rich adhesin for platelets	EVM	BgiM01416-RA
BgChr_1	33592086	33621118	+	mRNA	RNA-binding motif single-stranded-interacting protein 1	EVM	BgiM01417-RA
BgChr_1	33626787	33628514	+	mRNA		EVM	BgiM01418-RA
BgChr_1	33633193	33649524	-	mRNA	serine/threonine-protein kinase Nek10	EVM	BgiM01419-RA
BgChr_1	33660230	33670032	-	mRNA	methylmalonic aciduria and homocystinuria type D mitochondrial	EVM	BgiM01420-RA
BgChr_1	33687534	33703085	-	mRNA	granulin	EVM	BgiM01421-RA
BgChr_1	33730556	33741568	+	mRNA		EVM	BgiM01422-RA
BgChr_1	33750290	33792065	-	mRNA	regulator of G-protein signaling loco-like isoform X1	EVM	BgiM01423-RA
BgChr_1	33833165	33835394	-	mRNA	5-formyltetrahydrofolate cyclo-ligase	EVM	BgiM01424-RA
BgChr_1	33838461	33839129	+	mRNA	28S ribosomal protein S26 mitochondrial	EVM	BgiM01425-RA
BgChr_1	33840935	33844211	-	mRNA	O-phosphoseryl-tRNA(Sec) selenium transferase	EVM	BgiM01426-RA
BgChr_1	33874055	33885599	+	mRNA	6-pyruvoyl tetrahydrobiopterin synthase	EVM	BgiM01427-RA
BgChr_1	33903928	33913083	+	mRNA	iron/zinc purple acid phosphatase-like protein	EVM	BgiM01428-RA
BgChr_1	33921061	33926157	+	mRNA	zinc finger CCHC domain-containing protein 9	EVM	BgiM01429-RA
BgChr_1	33929849	33934245	-	mRNA	maspardin-like isoform X1	EVM	BgiM01430-RA
BgChr_1	33943082	33958589	+	mRNA	STI1-like protein	EVM	BgiM01431-RA
BgChr_1	33963091	33968049	-	mRNA	phosphomevalonate kinase	EVM	BgiM01432-RA
BgChr_1	34001042	34014196	+	mRNA	DNA mismatch repair protein	EVM	BgiM01433-RA
BgChr_1	34021115	34030278	-	mRNA	hydroxyacylglutathione hydrolase mitochondrial-like isoform X2	EVM	BgiM01434-RA
BgChr_1	34041450	34084170	-	mRNA	dmX-like protein 2 isoform X1	EVM	BgiM01435-RA
BgChr_1	34090199	34090517	-	mRNA	dmX-like protein 2	EVM	BgiM01436-RA
BgChr_1	34121063	34131289	+	mRNA	protein TEX261	EVM	BgiM01437-RA
BgChr_1	34137773	34140930	-	mRNA	ankyrin repeat and KH domain-containing protein 1	EVM	BgiM01438-RA
BgChr_1	34153368	34178397	+	mRNA	Enolase 4	EVM	BgiM01439-RA
BgChr_1	34201832	34282365	+	mRNA	von Willebrand factor d and egf domain-containing protein	EVM	BgiM01440-RA
BgChr_1	34289104	34294413	-	mRNA	ADP-ribosylation factor-like protein 5B	EVM	BgiM01441-RA
BgChr_1	34306471	34307350	+	mRNA	EKC/KEOPS complex subunit LAGE3	EVM	BgiM01442-RA
BgChr_1	34308837	34311749	-	mRNA		EVM	BgiM01443-RA
BgChr_1	34332019	34358999	-	mRNA	E3 ubiquitin-protein ligase ZSWIM2-like isoform X1	EVM	BgiM01444-RA
BgChr_1	34364316	34379362	+	mRNA	kelch-like protein 31	EVM	BgiM01445-RA
BgChr_1	34381787	34384163	+	mRNA	kelch-like protein 40b	EVM	BgiM01446-RA
BgChr_1	34390357	34390546	+	mRNA	kelch-like protein 10	EVM	BgiM01447-RA
BgChr_1	34394095	34394264	+	mRNA	kelch-like protein 10	EVM	BgiM01448-RA
BgChr_1	34408540	34408804	+	mRNA	kelch-like protein 10	EVM	BgiM01449-RA
BgChr_1	34421138	34421617	+	mRNA		EVM	BgiM01450-RA
BgChr_1	34457037	34457612	+	mRNA	APGWamide (AKA: Cterminally located anterior lobe peptide (CALP))	EVM	BgiM01451-RA
BgChr_1	34461009	34461219	-	tRNA	tRNA-Thr	tRNAscan-SE	BgChr_1.trna731
BgChr_1	34515276	34515965	-	mRNA		EVM	BgiM01452-RA
BgChr_1	34554873	34555272	+	lncRNA		pinfish	lncRNA126
BgChr_1	34563950	34564435	+	mRNA	hemocyanin-like 1 (Hcl-1)	EVM	BgiM01454-RA
BgChr_1	34574586	34574868	-	lncRNA		pinfish	lncRNA127
BgChr_1	34610800	34612422	+	mRNA		EVM	BgiM01456-RA
BgChr_1	34676743	34677115	-	lncRNA		pinfish	lncRNA128
BgChr_1	34680321	34681803	+	mRNA		EVM	BgiM01458-RA
BgChr_1	34695416	34724684	-	mRNA	cilia- and flagella-associated protein 43	EVM	BgiM01459-RA
BgChr_1	34759463	34761266	+	mRNA	zinc finger protein 358	EVM	BgiM01460-RA
BgChr_1	34761441	34761824	+	mRNA	zinc finger protein Xfin	EVM	BgiM01461-RA
BgChr_1	34762205	34769954	+	mRNA	zinc finger protein Xfin	EVM	BgiM01462-RA
BgChr_1	34778039	34778713	-	mRNA		EVM	BgiM01463-RA
BgChr_1	34787679	34789829	+	mRNA	Alpha/beta hydrolase domain-containing protein 17B	EVM	BgiM01464-RA
BgChr_1	34799459	34800867	-	mRNA	cell surface protein	EVM	BgiM01465-RA
BgChr_1	34824396	34831066	-	mRNA	SWI/SNF- matrix-associated actin-dependent regulator of chromatin sub A-like protein 1	EVM	BgiM01466-RA
BgChr_1	34834774	34850120	+	mRNA	syntaxin-18	EVM	BgiM01467-RA
BgChr_1	34858062	34866514	+	mRNA	TATA box-binding protein-associated factor RNA polymerase I subunit B	EVM	BgiM01468-RA
BgChr_1	34879921	34889382	+	mRNA	sorcin	EVM	BgiM01469-RA
BgChr_1	34902346	34913519	-	mRNA		EVM	BgiM01470-RA
BgChr_1	34929058	34929388	-	lncRNA		pinfish	lncRNA129
BgChr_1	34929436	34929873	-	mRNA		EVM	BgiM01472-RA
BgChr_1	34993700	34993981	+	mRNA	Hypp8606	EVM	BgiM01473-RA
BgChr_1	35000858	35006865	-	mRNA	glycerophosphocholine acyltransferase	EVM	BgiM01474-RA
BgChr_1	35010363	35012717	-	mRNA	glycerophosphocholine acyltransferase	EVM	BgiM01475-RA
BgChr_1	35040474	35040662	-	mRNA	Elongation factor-like GTPase 1	EVM	BgiM01476-RA
BgChr_1	35041625	35055126	-	mRNA	elongation factor Tu GTP-binding domain-containing protein 1	EVM	BgiM01477-RA
BgChr_1	35061686	35075764	+	mRNA	vacuolar protein sorting-associated protein 51	EVM	BgiM01478-RA
BgChr_1	35077342	35086178	-	mRNA	nucleolar MIF4G domain-containing protein 1	EVM	BgiM01479-RA
BgChr_1	35100555	35162362	+	mRNA	cilia- and flagella-associated protein 46-like isoform X2	EVM	BgiM01480-RA
BgChr_1	35166053	35167576	-	mRNA		EVM	BgiM01481-RA
BgChr_1	35231508	35231696	+	mRNA		EVM	BgiM01482-RA
BgChr_1	35245328	35245597	+	mRNA	sodium-dependent multivitamin transporter	EVM	BgiM01483-RA
BgChr_1	35253708	35254410	+	mRNA	Sodium-coupled monocarboxylate transporter 1	EVM	BgiM01484-RA
BgChr_1	35273158	35274705	+	mRNA	sodium-coupled monocarboxylate transporter 1	EVM	BgiM01485-RA
BgChr_1	35277616	35280216	-	mRNA		EVM	BgiM01486-RA
BgChr_1	35303150	35303848	-	mRNA		EVM	BgiM01487-RA
BgChr_1	35332252	35350283	+	mRNA	sialin	EVM	BgiM01488-RA
BgChr_1	35370439	35382859	-	mRNA		EVM	BgiM01489-RA
BgChr_1	35409678	35426728	-	mRNA	glycoprotein-N-acetylgalactosamine 3-beta-galactosyltransferase 1	EVM	BgiM01490-RA
BgChr_1	35437554	35439319	+	mRNA	transmembrane protein 230	EVM	BgiM01491-RA
BgChr_1	35476192	35478433	-	mRNA		EVM	BgiM01492-RA
BgChr_1	35490615	35543680	+	mRNA	domon domain-containing protein frrs1l	EVM	BgiM01493-RA
BgChr_1	35585854	35586621	-	mRNA		EVM	BgiM01494-RA
BgChr_1	35594693	35598185	+	mRNA	zinc finger protein 37	EVM	BgiM01495-RA
BgChr_1	35609322	35613035	+	mRNA	U6 snRNA-associated Sm-like protein LSm1	EVM	BgiM01496-RA
BgChr_1	35617984	35623210	-	mRNA	hydroxylysine kinase-like isoform X2	EVM	BgiM01497-RA
BgChr_1	35627130	35636519	-	mRNA	cytosol aminopeptidase-like isoform X1	EVM	BgiM01498-RA
BgChr_1	35638086	35642339	+	mRNA	Serine/threonine-protein kinase Nek9	EVM	BgiM01499-RA
BgChr_1	35659158	35659762	+	mRNA		EVM	BgiM01500-RA
BgChr_1	35661730	35662419	+	mRNA		EVM	BgiM01501-RA
BgChr_1	35662585	35662869	+	mRNA		EVM	BgiM01502-RA
BgChr_1	35662900	35663184	+	mRNA		EVM	BgiM01503-RA
BgChr_1	35663395	35663859	+	mRNA		EVM	BgiM01504-RA
BgChr_1	35710495	35711495	-	mRNA		EVM	BgiM01505-RA
BgChr_1	35719006	35719183	+	mRNA	sodium-dependent serotonin transporter	EVM	BgiM01506-RA
BgChr_1	35737183	35755697	+	mRNA	sodium-dependent serotonin transporter	EVM	BgiM01507-RA
BgChr_1	35765923	35776129	+	mRNA		EVM	BgiM01508-RA
BgChr_1	35778267	35782304	-	mRNA	failed axon connections isoform X2	EVM	BgiM01509-RA
BgChr_1	35784298	35787308	+	mRNA	pleckstrin-like protein domain-containing family b member 2	EVM	BgiM01510-RA
BgChr_1	35816338	35825745	+	mRNA	mucin-5AC	EVM	BgiM01511-RA
BgChr_1	35829800	35889336	-	mRNA	dedicator of cytokinesis protein 1	EVM	BgiM01512-RA
BgChr_1	35892298	35905298	+	mRNA	UPF0704 protein	EVM	BgiM01513-RA
BgChr_1	35908800	35910206	-	mRNA	solute carrier family 2 facilitated glucose transporter member 8	EVM	BgiM01514-RA
BgChr_1	35912996	35924397	+	mRNA		EVM	BgiM01515-RA
BgChr_1	35952494	35953411	+	mRNA		EVM	BgiM01516-RA
BgChr_1	35964129	35965904	+	mRNA	EP300-interacting inhibitor of differentiation 3	EVM	BgiM01517-RA
BgChr_1	35970679	35973067	+	mRNA	non-structural maintenance of chromosomes element 4 A	EVM	BgiM01518-RA
BgChr_1	36027517	36029831	+	mRNA		EVM	BgiM01519-RA
BgChr_1	36068800	36069111	-	mRNA	pancreas transcription factor 1 subunit alpha	EVM	BgiM01520-RA
BgChr_1	36069140	36069910	-	mRNA	pancreas transcription factor 1 subunit alpha	EVM	BgiM01521-RA
BgChr_1	36079218	36079481	+	mRNA	serine/threonine-protein kinase fray2	EVM	BgiM01522-RA
BgChr_1	36122128	36122594	-	mRNA		EVM	BgiM01523-RA
BgChr_1	36124317	36124841	-	lncRNA		pinfish	lncRNA130
BgChr_1	36162211	36163221	-	mRNA	P2Y purinoceptor 2	EVM	BgiM01525-RA
BgChr_1	36171342	36172124	-	mRNA	pancreas transcription factor 1 subunit alpha	EVM	BgiM01526-RA
BgChr_1	36219374	36221026	+	mRNA		EVM	BgiM01527-RA
BgChr_1	36221426	36222310	+	mRNA		EVM	BgiM01528-RA
BgChr_1	36232697	36233701	-	mRNA		EVM	BgiM01529-RA
BgChr_1	36245299	36245817	-	mRNA		EVM	BgiM01530-RA
BgChr_1	36246268	36247077	-	mRNA		EVM	BgiM01531-RA
BgChr_1	36247122	36247661	-	mRNA		EVM	BgiM01532-RA
BgChr_1	36247752	36248201	-	mRNA		EVM	BgiM01533-RA
BgChr_1	36248516	36249145	-	mRNA		EVM	BgiM01534-RA
BgChr_1	36249504	36250628	-	mRNA		EVM	BgiM01535-RA
BgChr_1	36250673	36252067	-	mRNA		EVM	BgiM01536-RA
BgChr_1	36252112	36253371	-	mRNA		EVM	BgiM01537-RA
BgChr_1	36268508	36269020	+	mRNA		EVM	BgiM01538-RA
BgChr_1	36279635	36279800	-	mRNA		EVM	BgiM01539-RA
BgChr_1	36297192	36302324	-	mRNA	RING finger protein 24	EVM	BgiM01540-RA
BgChr_1	36305722	36317006	+	mRNA	calpain-A	EVM	BgiM01541-RA
BgChr_1	36320973	36331085	-	mRNA	aladin	EVM	BgiM01542-RA
BgChr_1	36340825	36353581	-	mRNA	transcriptional adapter 1	EVM	BgiM01543-RA
BgChr_1	36393374	36397093	+	lncRNA		pinfish	lncRNA131
BgChr_1	36450422	36452437	+	mRNA		EVM	BgiM01545-RA
BgChr_1	36468396	36469337	+	mRNA		EVM	BgiM01546-RA
BgChr_1	36507554	36509235	-	mRNA		EVM	BgiM01547-RA
BgChr_1	36525923	36526807	-	mRNA		EVM	BgiM01548-RA
BgChr_1	36540821	36550825	-	mRNA	U3 small nucleolar ribonucleoprotein protein MPP10	EVM	BgiM01549-RA
BgChr_1	36598051	36606742	-	mRNA		EVM	BgiM01550-RA
BgChr_1	36608000	36608262	-	mRNA		EVM	BgiM01551-RA
BgChr_1	36617841	36618636	-	mRNA		EVM	BgiM01552-RA
BgChr_1	36629734	36630195	+	mRNA	DNA-directed RNA polymerase subunit beta	EVM	BgiM01553-RA
BgChr_1	36646953	36647273	-	mRNA		EVM	BgiM01554-RA
BgChr_1	36657949	36658329	+	mRNA	circumsporozoite protein	EVM	BgiM01555-RA
BgChr_1	36678497	36678883	-	mRNA		EVM	BgiM01556-RA
BgChr_1	36684314	36686164	+	mRNA		EVM	BgiM01557-RA
BgChr_1	36814089	36814892	-	mRNA		EVM	BgiM01558-RA
BgChr_1	36845063	36845348	+	lncRNA		pinfish	lncRNA132
BgChr_1	36845605	36853887	-	mRNA		EVM	BgiM01560-RA
BgChr_1	36920477	36920683	-	mRNA		EVM	BgiM01561-RA
BgChr_1	36929338	36931644	-	mRNA		EVM	BgiM01562-RA
BgChr_1	36940826	36941224	-	mRNA		EVM	BgiM01563-RA
BgChr_1	36942661	36945543	-	mRNA		EVM	BgiM01564-RA
BgChr_1	36946211	36946609	-	mRNA		EVM	BgiM01565-RA
BgChr_1	36975130	36975358	+	mRNA		EVM	BgiM01566-RA
BgChr_1	36984282	36984489	+	mRNA		EVM	BgiM01567-RA
BgChr_1	37029699	37029951	+	mRNA		EVM	BgiM01568-RA
BgChr_1	37035275	37036423	+	mRNA		EVM	BgiM01569-RA
BgChr_1	37062847	37063125	-	mRNA		EVM	BgiM01570-RA
BgChr_1	37082283	37083617	+	mRNA		EVM	BgiM01571-RA
BgChr_1	37085290	37085919	+	mRNA		EVM	BgiM01572-RA
BgChr_1	37114042	37115784	-	mRNA		EVM	BgiM01573-RA
BgChr_1	37155378	37155952	+	mRNA		EVM	BgiM01574-RA
BgChr_1	37170248	37171290	-	mRNA		EVM	BgiM01575-RA
BgChr_1	37179707	37180264	+	mRNA		EVM	BgiM01576-RA
BgChr_1	37189275	37189733	+	mRNA		EVM	BgiM01577-RA
BgChr_1	37210480	37211598	+	mRNA		EVM	BgiM01578-RA
BgChr_1	37213874	37215226	+	mRNA		EVM	BgiM01579-RA
BgChr_1	37267895	37268046	+	mRNA		EVM	BgiM01580-RA
BgChr_1	37291498	37292730	-	mRNA	serine/threonine-protein kinase kinX	EVM	BgiM01581-RA
BgChr_1	37330765	37340300	+	mRNA	immunoglobulin heavy variable 1-18	EVM	BgiM01582-RA
BgChr_1	37361062	37361222	+	mRNA		EVM	BgiM01583-RA
BgChr_1	37364210	37364701	-	mRNA		EVM	BgiM01584-RA
BgChr_1	37389470	37407657	+	mRNA	phosphatidylinositol 4-kinase type 2-alpha-like isoform X1	EVM	BgiM01585-RA
BgChr_1	37414153	37423062	-	mRNA	Beta-lactamase domain-containing protein 2	EVM	BgiM01586-RA
BgChr_1	37431411	37432346	+	mRNA		EVM	BgiM01587-RA
BgChr_1	37441767	37442578	+	mRNA	nuclease harbi1	EVM	BgiM01588-RA
BgChr_1	37556476	37557128	+	mRNA		EVM	BgiM01589-RA
BgChr_1	37567646	37572992	+	mRNA		EVM	BgiM01590-RA
BgChr_1	37575287	37576027	-	mRNA		EVM	BgiM01591-RA
BgChr_1	37594631	37594888	+	mRNA		EVM	BgiM01592-RA
BgChr_1	37719133	37757650	+	mRNA	receptor-type tyrosine-protein phosphatase N2	EVM	BgiM01593-RA
BgChr_1	37755656	37755713	+	miRNA	BgiM-mir-153_i1	cmsearch	BgiM-mir-153_i1
BgChr_1	37772168	37780236	-	mRNA	ceramide synthase 2	EVM	BgiM01594-RA
BgChr_1	37793550	37793734	-	mRNA		EVM	BgiM01595-RA
BgChr_1	37812962	37833300	+	mRNA	60S ribosomal protein L27	EVM	BgiM01596-RA
BgChr_1	37833408	37834063	-	mRNA		EVM	BgiM01597-RA
BgChr_1	37839027	37852113	-	mRNA	cingulin	EVM	BgiM01598-RA
BgChr_1	37855766	37875638	+	mRNA	trichohyalin	EVM	BgiM01599-RA
BgChr_1	37884415	37894887	+	mRNA		EVM	BgiM01600-RA
BgChr_1	37895570	37916606	-	mRNA	sentrin-specific protease 1-like isoform X1	EVM	BgiM01601-RA
BgChr_1	37907993	37908061	+	tRNA	tRNA-His	tRNAscan-SE	BgChr_1.trna200
BgChr_1	37916951	37923439	+	mRNA	delta(14)-sterol reductase	EVM	BgiM01602-RA
BgChr_1	37941561	37954578	+	mRNA	vitamin D3 hydroxylase-associated protein-like isoform X1	EVM	BgiM01603-RA
BgChr_1	37969899	37987480	+	mRNA	fatty-acid amide hydrolase 1	EVM	BgiM01604-RA
BgChr_1	38008638	38009153	+	mRNA		EVM	BgiM01605-RA
BgChr_1	38031460	38031774	+	mRNA		EVM	BgiM01606-RA
BgChr_1	38036788	38053037	+	mRNA	neurogenic locus notch protein 1-like isoform X1	EVM	BgiM01607-RA
BgChr_1	38059522	38075479	-	mRNA	E3 ubiquitin-protein ligase DTX3	EVM	BgiM01608-RA
BgChr_1	38094648	38094804	-	mRNA		EVM	BgiM01609-RA
BgChr_1	38096579	38096790	-	mRNA	E3 ubiquitin-protein ligase DTX3	EVM	BgiM01610-RA
BgChr_1	38098208	38098479	-	mRNA	E3 ubiquitin-protein ligase DTX3	EVM	BgiM01611-RA
BgChr_1	38106132	38106375	-	lncRNA		pinfish	lncRNA133
BgChr_1	38111410	38118601	-	mRNA	E3 ubiquitin-protein ligase DTX3L	EVM	BgiM01613-RA
BgChr_1	38160215	38187297	-	mRNA		EVM	BgiM01614-RA
BgChr_1	38192904	38210310	-	mRNA		EVM	BgiM01615-RA
BgChr_1	38219282	38235690	-	mRNA		EVM	BgiM01616-RA
BgChr_1	38239574	38239727	-	mRNA		EVM	BgiM01617-RA
BgChr_1	38247700	38248219	-	mRNA		EVM	BgiM01618-RA
BgChr_1	38250990	38264919	-	mRNA		EVM	BgiM01619-RA
BgChr_1	38282866	38296496	-	mRNA		EVM	BgiM01620-RA
BgChr_1	38300742	38303418	-	mRNA		EVM	BgiM01621-RA
BgChr_1	38319059	38322630	-	mRNA	oocyte zinc finger protein XlCOF6	EVM	BgiM01622-RA
BgChr_1	38323316	38340996	-	mRNA		EVM	BgiM01623-RA
BgChr_1	38376329	38379245	+	mRNA		EVM	BgiM01624-RA
BgChr_1	38391378	38402099	+	mRNA		EVM	BgiM01625-RA
BgChr_1	38410966	38413600	-	mRNA	interleukin enhancer-binding factor 3-like isoform X9	EVM	BgiM01626-RA
BgChr_1	38416608	38417953	-	mRNA	interleukin enhancer-binding factor 3-like X12	EVM	BgiM01627-RA
BgChr_1	38418839	38419538	-	mRNA	interleukin enhancer-binding factor 3-like X15	EVM	BgiM01628-RA
BgChr_1	38515940	38516278	-	mRNA	gastrula zinc finger protein XlCGF48.2-like isoform X2	EVM	BgiM01629-RA
BgChr_1	38521333	38521641	-	mRNA	transcriptional repressor CTCF	EVM	BgiM01630-RA
BgChr_1	38529143	38530182	+	mRNA		EVM	BgiM01631-RA
BgChr_1	38531819	38532250	-	mRNA		EVM	BgiM01632-RA
BgChr_1	38534052	38564715	-	mRNA	zinc finger E-box-binding homeobox 1-like isoform X9	EVM	BgiM01633-RA
BgChr_1	38656692	38657448	+	mRNA		EVM	BgiM01634-RA
BgChr_1	38657907	38658506	-	mRNA	gonadotropin-releasing hormone receptor isoform X1	EVM	BgiM01635-RA
BgChr_1	38663486	38664402	-	mRNA		EVM	BgiM01636-RA
BgChr_1	38665213	38666680	-	mRNA		EVM	BgiM01637-RA
BgChr_1	38713884	38714585	-	mRNA		EVM	BgiM01638-RA
BgChr_1	38732055	38733440	+	mRNA		EVM	BgiM01639-RA
BgChr_1	38743715	38744086	-	mRNA	corazonin receptor	EVM	BgiM01640-RA
BgChr_1	38746652	38747005	+	mRNA		EVM	BgiM01641-RA
BgChr_1	38747072	38747389	+	mRNA		EVM	BgiM01642-RA
BgChr_1	38747412	38747855	+	mRNA		EVM	BgiM01643-RA
BgChr_1	38747974	38748261	+	mRNA		EVM	BgiM01644-RA
BgChr_1	38751026	38752093	+	mRNA		EVM	BgiM01645-RA
BgChr_1	38758160	38760608	+	mRNA		EVM	BgiM01646-RA
BgChr_1	38805042	38805740	-	mRNA		EVM	BgiM01647-RA
BgChr_1	38815086	38816849	-	mRNA		EVM	BgiM01648-RA
BgChr_1	38818237	38818623	-	mRNA		EVM	BgiM01649-RA
BgChr_1	38875528	38876679	-	mRNA		EVM	BgiM01650-RA
BgChr_1	38899110	38900618	+	mRNA		EVM	BgiM01651-RA
BgChr_1	38918334	38932174	-	mRNA	gonadotropin-releasing hormone receptor	EVM	BgiM01652-RA
BgChr_1	38950841	38951482	-	mRNA		EVM	BgiM01653-RA
BgChr_1	38975666	38983757	-	mRNA		EVM	BgiM01654-RA
BgChr_1	39006607	39009381	-	mRNA		EVM	BgiM01655-RA
BgChr_1	39027193	39032169	-	mRNA		EVM	BgiM01656-RA
BgChr_1	39033361	39035007	-	mRNA		EVM	BgiM01657-RA
BgChr_1	39045214	39048024	-	mRNA		EVM	BgiM01658-RA
BgChr_1	39086304	39086708	+	mRNA		EVM	BgiM01659-RA
BgChr_1	39087815	39090142	-	mRNA	cylicin-1	EVM	BgiM01660-RA
BgChr_1	39134707	39146871	+	mRNA	solute carrier family 22 member 5	EVM	BgiM01661-RA
BgChr_1	39170142	39197589	+	mRNA	equilibrative nucleoside transporter 1	EVM	BgiM01662-RA
BgChr_1	39206907	39207260	+	mRNA		EVM	BgiM01663-RA
BgChr_1	39208074	39226441	+	mRNA	solute carrier family 22 member 5	EVM	BgiM01664-RA
BgChr_1	39265199	39272214	+	mRNA	TIMELESS-interacting protein	EVM	BgiM01665-RA
BgChr_1	39276896	39289600	-	mRNA	alpha- and gamma-adaptin-binding protein p34-like isoform X1	EVM	BgiM01666-RA
BgChr_1	39289991	39310349	+	mRNA	IQ domain-containing protein H	EVM	BgiM01667-RA
BgChr_1	39312032	39314530	-	mRNA	tRNA (guanine(26)-N(2))-dimethyltransferase	EVM	BgiM01668-RA
BgChr_1	39329054	39330523	+	mRNA	histamine H2 receptor	EVM	BgiM01669-RA
BgChr_1	39342451	39343608	-	mRNA	adenosine receptor A3	EVM	BgiM01670-RA
BgChr_1	39355305	39356408	+	mRNA	adenosine receptor A2b	EVM	BgiM01671-RA
BgChr_1	39367867	39368757	+	mRNA	glucose-dependent insulinotropic receptor	EVM	BgiM01672-RA
BgChr_1	39374407	39396560	-	mRNA	helicase POLQ-like isoform X1	EVM	BgiM01673-RA
BgChr_1	39405370	39406845	+	mRNA	RING finger protein 37	EVM	BgiM01674-RA
BgChr_1	39409505	39419018	-	mRNA	protein FAM188B	EVM	BgiM01675-RA
BgChr_1	39427242	39432841	+	mRNA	telomerase reverse transcriptase	EVM	BgiM01676-RA
BgChr_1	39442870	39453237	+	mRNA	N-alpha-acetyltransferase 35 NatC auxiliary subunit	EVM	BgiM01677-RA
BgChr_1	39454080	39465922	-	mRNA	BgMsFReDn11		BgiM01678-RA
BgChr_1	39467882	39471406	-	mRNA		EVM	BgiM01679-RA
BgChr_1	39477556	39512058	-	mRNA	NA	EVM	BgiM01680-RA
BgChr_1	39516020	39516403	-	mRNA		EVM	BgiM01681-RA
BgChr_1	39520290	39521012	+	mRNA		EVM	BgiM01682-RA
BgChr_1	39533106	39534691	-	mRNA		EVM	BgiM01683-RA
BgChr_1	39563316	39567097	-	mRNA		EVM	BgiM01684-RA
BgChr_1	39571886	39608854	+	mRNA	myosin-IIIb	EVM	BgiM01685-RA
BgChr_1	39609239	39613497	+	mRNA	myosin-IIIb	EVM	BgiM01686-RA
BgChr_1	39624219	39627744	+	mRNA		EVM	BgiM01687-RA
BgChr_1	39632590	39633171	+	mRNA		EVM	BgiM01688-RA
BgChr_1	39646723	39647940	-	mRNA		EVM	BgiM01689-RA
BgChr_1	39653420	39653802	+	mRNA		EVM	BgiM01690-RA
BgChr_1	39700883	39701281	+	mRNA		EVM	BgiM01691-RA
BgChr_1	39713049	39713831	+	mRNA		EVM	BgiM01692-RA
BgChr_1	39746844	39747863	-	mRNA		EVM	BgiM01693-RA
BgChr_1	39817835	39848624	+	mRNA	fibroblast growth factor receptor 3-like isoform X3	EVM	BgiM01694-RA
BgChr_1	39850785	39867124	-	mRNA	methyltransferase-like protein 2-A	EVM	BgiM01695-RA
BgChr_1	39870398	39870646	-	mRNA		EVM	BgiM01696-RA
BgChr_1	39903471	39915152	-	mRNA		EVM	BgiM01697-RA
BgChr_1	39930804	39941425	-	mRNA	dyslexia susceptibility 1 candidate 1 protein	EVM	BgiM01698-RA
BgChr_1	39968511	39978654	+	mRNA	mucin-5AC-like isoform X5	EVM	BgiM01699-RA
BgChr_1	39995314	40039927	-	mRNA	protein RRP5	EVM	BgiM01700-RA
BgChr_1	40054050	40054583	+	mRNA	transposase	EVM	BgiM01701-RA
BgChr_1	40054728	40055897	+	mRNA	tigger transposable element-derived protein	EVM	BgiM01702-RA
BgChr_1	40080874	40084793	+	mRNA		EVM	BgiM01703-RA
BgChr_1	40117186	40135293	-	mRNA	lamin-B1	EVM	BgiM01704-RA
BgChr_1	40139169	40140322	-	mRNA		EVM	BgiM01705-RA
BgChr_1	40170401	40171816	-	mRNA		EVM	BgiM01706-RA
BgChr_1	40171841	40172641	-	mRNA		EVM	BgiM01707-RA
BgChr_1	40172671	40173330	-	mRNA		EVM	BgiM01708-RA
BgChr_1	40173386	40173922	-	mRNA		EVM	BgiM01709-RA
BgChr_1	40173963	40174481	-	mRNA		EVM	BgiM01710-RA
BgChr_1	40174522	40175043	-	mRNA		EVM	BgiM01711-RA
BgChr_1	40175105	40230807	+	mRNA	cartilage matrix protein	EVM	BgiM01712-RA
BgChr_1	40233053	40258530	-	mRNA	bromodomain-containing protein 8-like isoform X1	EVM	BgiM01713-RA
BgChr_1	40261309	40277786	-	mRNA	nicotinamide riboside kinase 1-like isoform X1	EVM	BgiM01714-RA
BgChr_1	40280226	40288702	+	mRNA	coiled-coil domain-containing protein 124	EVM	BgiM01715-RA
BgChr_1	40303708	40327464	-	mRNA	HAUS augmin-like complex subunit 6	EVM	BgiM01716-RA
BgChr_1	40340294	40342521	+	mRNA		EVM	BgiM01717-RA
BgChr_1	40370149	40387555	-	mRNA		EVM	BgiM01718-RA
BgChr_1	40412806	40467984	+	mRNA	partitioning defective 3 isoform X3	EVM	BgiM01719-RA
BgChr_1	40478979	40493914	-	mRNA	cilia- and flagella-associated protein 161	EVM	BgiM01720-RA
BgChr_1	40496169	40507172	+	mRNA	Golgi phosphoprotein 3	EVM	BgiM01721-RA
BgChr_1	40550401	40551375	+	mRNA		EVM	BgiM01722-RA
BgChr_1	40556022	40557422	-	mRNA	dopamine receptor	EVM	BgiM01723-RA
BgChr_1	40584351	40586144	-	lncRNA		pinfish	lncRNA134
BgChr_1	40604695	40605438	+	mRNA		EVM	BgiM01725-RA
BgChr_1	40635781	40636698	-	mRNA		EVM	BgiM01726-RA
BgChr_1	40668098	40668832	-	mRNA		EVM	BgiM01727-RA
BgChr_1	40708487	40709551	+	mRNA	dopamine receptor	EVM	BgiM01728-RA
BgChr_1	40734702	40757883	-	mRNA	E3 ubiquitin-protein ligase RNF126	EVM	BgiM01729-RA
BgChr_1	40770684	40798309	+	mRNA	hexokinase-2-like isoform X2	EVM	BgiM01730-RA
BgChr_1	40817787	40832191	+	mRNA	BRCA1-A complex subunit Abraxas	EVM	BgiM01731-RA
BgChr_1	40836198	40836518	+	mRNA		EVM	BgiM01732-RA
BgChr_1	40936464	40948395	+	mRNA	band 4.1-like protein 4 isoform X2	EVM	BgiM01733-RA
BgChr_1	40961678	40991478	+	mRNA	band 4.1-like protein 4 isoform X1	EVM	BgiM01734-RA
BgChr_1	41016831	41020871	+	mRNA		EVM	BgiM01735-RA
BgChr_1	41027539	41029799	+	mRNA		EVM	BgiM01736-RA
BgChr_1	41031862	41033896	+	mRNA		EVM	BgiM01737-RA
BgChr_1	41041560	41048936	-	mRNA	zwei Ig domain protein zig-8 isoform X2	EVM	BgiM01738-RA
BgChr_1	41072604	41072854	+	mRNA		EVM	BgiM01739-RA
BgChr_1	41076757	41077007	+	mRNA		EVM	BgiM01740-RA
BgChr_1	41079314	41080096	+	mRNA		EVM	BgiM01741-RA
BgChr_1	41080512	41080904	+	mRNA		EVM	BgiM01742-RA
BgChr_1	41081371	41081598	-	mRNA	zwei Ig domain protein zig-8	EVM	BgiM01743-RA
BgChr_1	41102324	41102487	-	mRNA		EVM	BgiM01744-RA
BgChr_1	41198031	41204936	+	mRNA	cAMP-regulated phosphoprotein 19	EVM	BgiM01745-RA
BgChr_1	41239845	41287186	+	mRNA	Ubiquitin-like domain-containing CTD phosphatase 1	EVM	BgiM01746-RA
BgChr_1	41338942	41339190	-	lncRNA		pinfish	lncRNA135
BgChr_1	41340995	41341745	-	mRNA		EVM	BgiM01748-RA
BgChr_1	41341889	41342821	-	mRNA		EVM	BgiM01749-RA
BgChr_1	41377805	41407445	+	mRNA	Eukaryotic translation initiation factor 3 subunit A	EVM	BgiM01750-RA
BgChr_1	41490621	41522115	-	mRNA	zinc transporter ZIP13	EVM	BgiM01751-RA
BgChr_1	41586404	41626684	+	mRNA	F-box/LRR-repeat protein 20-like isoform X2	EVM	BgiM01752-RA
BgChr_1	41681075	41693362	-	mRNA	prolactin-releasing peptide receptor-like isoform X1	EVM	BgiM01753-RA
BgChr_1	41736925	41737236	-	mRNA	Hypp9384	EVM	BgiM01754-RA
BgChr_1	41748177	41749566	+	mRNA	craniofacial development protein 2	EVM	BgiM01755-RA
BgChr_1	41751361	41751855	-	mRNA		EVM	BgiM01756-RA
BgChr_1	41869127	41901936	+	mRNA		EVM	BgiM01757-RA
BgChr_1	42074553	42074710	+	mRNA	Lysyl oxidase 2B	EVM	BgiM01758-RA
BgChr_1	42121433	42151673	+	mRNA	multidrug resistance protein 1	EVM	BgiM01759-RA
BgChr_1	42163957	42171445	+	mRNA	multidrug resistance protein 3	EVM	BgiM01760-RA
BgChr_1	42199937	42213048	+	mRNA	multidrug resistance protein 1	EVM	BgiM01761-RA
BgChr_1	42229123	42229591	+	mRNA	multidrug resistance protein 1	EVM	BgiM01762-RA
BgChr_1	42266275	42266478	+	mRNA	ATP-dependent translocase ABCB1	EVM	BgiM01763-RA
BgChr_1	42284218	42308729	+	mRNA	multidrug resistance protein 1B	EVM	BgiM01764-RA
BgChr_1	42317176	42318978	-	mRNA		EVM	BgiM01765-RA
BgChr_1	42362618	42363016	-	mRNA		EVM	BgiM01766-RA
BgChr_1	42365959	42366241	+	mRNA	tubulin alpha-3 chain	EVM	BgiM01767-RA
BgChr_1	42403712	42410299	+	mRNA	tubulin alpha chain	EVM	BgiM01768-RA
BgChr_1	42461081	42485912	+	mRNA	alpha-latrocrustotoxin-Lt1a-like isoform X1	EVM	BgiM01769-RA
BgChr_1	42519587	42519759	+	mRNA	ankyrin repeat and lem domain-containing protein 1	EVM	BgiM01770-RA
BgChr_1	42588383	42604612	+	mRNA	cytochrome c oxidase assembly factor 1	EVM	BgiM01771-RA
BgChr_1	42652471	42664993	+	mRNA	clarin-3	EVM	BgiM01772-RA
BgChr_1	42751926	42834838	+	mRNA	ATP-dependent RNA helicase DDX42	EVM	BgiM01773-RA
BgChr_1	42867674	42892754	-	mRNA	polypeptide N-acetylgalactosaminyltransferase 13-like isoform X2	EVM	BgiM01774-RA
BgChr_1	42902369	42905286	-	mRNA	polypeptide N-acetylgalactosaminyltransferase 1	EVM	BgiM01775-RA
BgChr_1	42948593	42950179	-	mRNA		EVM	BgiM01776-RA
BgChr_1	42959442	42960027	-	mRNA		EVM	BgiM01777-RA
BgChr_1	43007846	43008038	-	mRNA		EVM	BgiM01778-RA
BgChr_1	43052957	43053292	+	mRNA	alpha-1D adrenergic receptor	EVM	BgiM01779-RA
BgChr_1	43075613	43083649	+	mRNA	5-hydroxytryptamine receptor 2A	EVM	BgiM01780-RA
BgChr_1	43110234	43127639	+	mRNA		EVM	BgiM01781-RA
BgChr_1	43137386	43144542	+	mRNA	L-galactose dehydrogenase	EVM	BgiM01782-RA
BgChr_1	43156666	43163390	+	mRNA		EVM	BgiM01783-RA
BgChr_1	43170663	43172232	+	mRNA		EVM	BgiM01784-RA
BgChr_1	43175535	43203448	-	mRNA		EVM	BgiM01785-RA
BgChr_1	43228593	43230207	+	mRNA	craniofacial development protein 2	EVM	BgiM01786-RA
BgChr_1	43255913	43264665	+	mRNA	cilia- and flagella-associated protein 99	EVM	BgiM01787-RA
BgChr_1	43265735	43266367	-	mRNA		EVM	BgiM01788-RA
BgChr_1	43266401	43266832	-	mRNA		EVM	BgiM01789-RA
BgChr_1	43266896	43267453	-	mRNA		EVM	BgiM01790-RA
BgChr_1	43267511	43268155	-	mRNA		EVM	BgiM01791-RA
BgChr_1	43268213	43270921	-	mRNA		EVM	BgiM01792-RA
BgChr_1	43271018	43271662	-	mRNA		EVM	BgiM01793-RA
BgChr_1	43312369	43313002	-	mRNA		EVM	BgiM01794-RA
BgChr_1	43314833	43315210	-	mRNA	zinc finger MYM-type protein 1	EVM	BgiM01795-RA
BgChr_1	43322690	43341692	+	mRNA	guanine nucleotide-binding protein G(o) subunit alpha	EVM	BgiM01796-RA
BgChr_1	43354646	43367018	-	mRNA	peroxisome proliferator-activated receptor gamma coactivator-related protein 1	EVM	BgiM01797-RA
BgChr_1	43380727	43384248	+	mRNA	UDP-sugar transporter protein SLC35A4	EVM	BgiM01798-RA
BgChr_1	43403638	43432806	-	mRNA	mucosa-associated lymphoid tissue lymphoma translocation protein 1	EVM	BgiM01799-RA
BgChr_1	43438235	43445489	-	mRNA	vascular endothelial growth factor receptor 2-like isoform X2	EVM	BgiM01800-RA
BgChr_1	43457861	43458037	-	mRNA	SWIM-type domain-containing protein	EVM	BgiM01801-RA
BgChr_1	43481268	43481561	+	mRNA		EVM	BgiM01802-RA
BgChr_1	43525959	43526556	+	mRNA	UDP-sugar transporter protein SLC35A4	EVM	BgiM01803-RA
BgChr_1	43531876	43541766	+	mRNA	UDP-sugar transporter protein SLC35A4	EVM	BgiM01804-RA
BgChr_1	43551617	43554661	+	mRNA	multiple epidermal growth factor-like domains 11	EVM	BgiM01805-RA
BgChr_1	43567728	43567884	+	mRNA		EVM	BgiM01806-RA
BgChr_1	43568916	43569172	+	mRNA		EVM	BgiM01807-RA
BgChr_1	43574436	43574619	+	mRNA		EVM	BgiM01808-RA
BgChr_1	43579177	43600573	+	mRNA		EVM	BgiM01809-RA
BgChr_1	43643023	43651594	-	mRNA	neuropeptide receptor 15	EVM	BgiM01810-RA
BgChr_1	43673923	43676119	-	mRNA	acetylcholine receptor subunit beta-like 1	EVM	BgiM01811-RA
BgChr_1	43703157	43704103	+	mRNA		EVM	BgiM01812-RA
BgChr_1	43706227	43711097	-	mRNA	serine/threonine-protein kinase	EVM	BgiM01813-RA
BgChr_1	43727649	43728326	+	mRNA		EVM	BgiM01814-RA
BgChr_1	43746971	43756150	-	mRNA	geranylgeranyl transferase type-1 subunit beta	EVM	BgiM01815-RA
BgChr_1	43768522	43770393	+	mRNA		EVM	BgiM01816-RA
BgChr_1	43773005	43774570	-	mRNA	craniofacial development protein 2	EVM	BgiM01817-RA
BgChr_1	43777029	43782247	-	mRNA	leucine-rich repeat-containing protein 61	EVM	BgiM01818-RA
BgChr_1	43790548	43790922	-	mRNA		EVM	BgiM01819-RA
BgChr_1	43808567	43810090	+	mRNA	leucine-rich repeat and fibronectin type-III domain-containing protein 5	EVM	BgiM01820-RA
BgChr_1	43847701	43849374	+	mRNA		EVM	BgiM01821-RA
BgChr_1	43849418	43851598	+	mRNA		EVM	BgiM01822-RA
BgChr_1	43851642	43851986	+	mRNA		EVM	BgiM01823-RA
BgChr_1	43856887	43857555	+	mRNA		EVM	BgiM01824-RA
BgChr_1	43869473	43880203	+	mRNA	protein MEF2BNB isoform X2	EVM	BgiM01825-RA
BgChr_1	43883967	43907303	-	mRNA	protein shuttle craft	EVM	BgiM01826-RA
BgChr_1	43913624	43920703	-	mRNA	ribosome biogenesis protein NSA2	EVM	BgiM01827-RA
BgChr_1	43922288	43922459	-	mRNA		EVM	BgiM01828-RA
BgChr_1	43925607	43929243	+	mRNA	kxDL motif-containing protein 1	EVM	BgiM01829-RA
BgChr_1	43950834	43952519	-	mRNA		EVM	BgiM01830-RA
BgChr_1	43991733	43994156	-	mRNA		EVM	BgiM01831-RA
BgChr_1	43996386	43999466	+	mRNA		EVM	BgiM01832-RA
BgChr_1	44025163	44025679	-	mRNA		EVM	BgiM01833-RA
BgChr_1	44035705	44036697	-	mRNA		EVM	BgiM01834-RA
BgChr_1	44047659	44050523	-	mRNA		EVM	BgiM01835-RA
BgChr_1	44057096	44061011	-	mRNA		EVM	BgiM01836-RA
BgChr_1	44066556	44067623	+	mRNA		EVM	BgiM01837-RA
BgChr_1	44076964	44081443	-	mRNA		EVM	BgiM01838-RA
BgChr_1	44085077	44085760	+	mRNA		EVM	BgiM01839-RA
BgChr_1	44087360	44099929	-	mRNA	COUP transcription factor 2-like isoform X2	EVM	BgiM01840-RA
BgChr_1	44102027	44102575	+	mRNA		EVM	BgiM01841-RA
BgChr_1	44105236	44105712	+	mRNA		EVM	BgiM01842-RA
BgChr_1	44130094	44130819	-	mRNA		EVM	BgiM01843-RA
BgChr_1	44134284	44135327	+	mRNA		EVM	BgiM01844-RA
BgChr_1	44140605	44141276	-	mRNA		EVM	BgiM01845-RA
BgChr_1	44141345	44141675	-	lncRNA		pinfish	lncRNA136
BgChr_1	44147185	44150413	+	mRNA		EVM	BgiM01847-RA
BgChr_1	44150628	44150912	+	mRNA		EVM	BgiM01848-RA
BgChr_1	44154506	44157481	+	mRNA		EVM	BgiM01849-RA
BgChr_1	44169169	44170247	+	mRNA		EVM	BgiM01850-RA
BgChr_1	44182517	44182975	-	mRNA		EVM	BgiM01851-RA
BgChr_1	44199511	44199663	+	mRNA		EVM	BgiM01852-RA
BgChr_1	44202817	44204068	-	mRNA		EVM	BgiM01853-RA
BgChr_1	44213601	44214083	+	mRNA		EVM	BgiM01854-RA
BgChr_1	44214296	44214886	+	mRNA		EVM	BgiM01855-RA
BgChr_1	44215809	44216042	-	mRNA		EVM	BgiM01856-RA
BgChr_1	44223008	44230429	-	mRNA	protein fem-1 C	EVM	BgiM01857-RA
BgChr_1	44262622	44263767	-	mRNA		EVM	BgiM01858-RA
BgChr_1	44276810	44289759	+	mRNA	small nuclear ribonucleoprotein G	EVM	BgiM01859-RA
BgChr_1	44292699	44376344	-	mRNA	Serine/threonine-protein kinase 32C	EVM	BgiM01860-RA
BgChr_1	44377286	44386023	+	mRNA	leucine-rich repeat-containing protein 27-like isoform X2	EVM	BgiM01861-RA
BgChr_1	44389397	44422713	-	mRNA	protein FAM193A-like isoform X1	EVM	BgiM01862-RA
BgChr_1	44430850	44467295	-	mRNA		EVM	BgiM01863-RA
BgChr_1	44530947	44532444	+	mRNA		EVM	BgiM01864-RA
BgChr_1	44539749	44540893	+	mRNA	zinc finger protein	EVM	BgiM01865-RA
BgChr_1	44549271	44549562	+	lncRNA		pinfish	lncRNA137
BgChr_1	44549979	44551232	-	mRNA		EVM	BgiM01867-RA
BgChr_1	44556462	44556979	+	mRNA	zinc finger protein PLAGL1	EVM	BgiM01868-RA
BgChr_1	44560016	44561032	+	mRNA	zinc finger Y-chromosomal protein 1 isoform X2	EVM	BgiM01869-RA
BgChr_1	44590884	44592542	-	mRNA	von Willebrand factor type a	EVM	BgiM01870-RA
BgChr_1	44592644	44594491	+	mRNA		EVM	BgiM01871-RA
BgChr_1	44594810	44595625	-	mRNA		EVM	BgiM01872-RA
BgChr_1	44608076	44644172	-	mRNA	ectonucleoside triphosphate diphosphohydrolase 7	EVM	BgiM01873-RA
BgChr_1	44648501	44660273	-	mRNA	D-threonine aldolase	EVM	BgiM01874-RA
BgChr_1	44680918	44684232	-	mRNA	ankyrin-3	EVM	BgiM01875-RA
BgChr_1	44689461	44696107	+	mRNA	vesicle transport protein SEC20-like isoform X1	EVM	BgiM01876-RA
BgChr_1	44725151	44736199	+	mRNA	serine protease HTRA2 mitochondrial	EVM	BgiM01877-RA
BgChr_1	44738665	44739324	-	mRNA		EVM	BgiM01878-RA
BgChr_1	44739423	44740391	-	mRNA		EVM	BgiM01879-RA
BgChr_1	44744045	44748897	-	mRNA	ATP synthase subunit alpha mitochondrial	EVM	BgiM01880-RA
BgChr_1	44757822	44758880	-	mRNA	allatostatin-A receptor	EVM	BgiM01881-RA
BgChr_1	44761520	44762242	+	mRNA		EVM	BgiM01882-RA
BgChr_1	44791694	44797657	-	mRNA	methyl-CpG-binding domain protein 2	EVM	BgiM01883-RA
BgChr_1	44823234	44823947	-	mRNA		EVM	BgiM01884-RA
BgChr_1	44824501	44825292	-	mRNA		EVM	BgiM01885-RA
BgChr_1	44825524	44828331	+	mRNA		EVM	BgiM01886-RA
BgChr_1	44836702	44837430	-	mRNA		EVM	BgiM01887-RA
BgChr_1	44837810	44838103	-	mRNA		EVM	BgiM01888-RA
BgChr_1	44840826	44841099	-	lncRNA		pinfish	lncRNA138
BgChr_1	44842113	44842796	-	mRNA		EVM	BgiM01890-RA
BgChr_1	44843294	44843638	-	mRNA		EVM	BgiM01891-RA
BgChr_1	44846670	44847038	-	mRNA		EVM	BgiM01892-RA
BgChr_1	44853575	44853890	-	lncRNA		pinfish	lncRNA139
BgChr_1	44854020	44855312	-	mRNA		EVM	BgiM01894-RA
BgChr_1	44860864	44873743	+	mRNA	ras-associated and pleckstriny domains-containing protein 1	EVM	BgiM01895-RA
BgChr_1	44881206	44904665	-	mRNA	cullin-2	EVM	BgiM01896-RA
BgChr_1	44906259	44919962	+	mRNA	sperm-associated antigen 1-like isoform X1	EVM	BgiM01897-RA
BgChr_1	44931338	44932753	-	mRNA	5-hydroxytryptamine receptor 1D	EVM	BgiM01898-RA
BgChr_1	44933059	44934425	+	mRNA		EVM	BgiM01899-RA
BgChr_1	44974767	44975058	+	lncRNA		pinfish	lncRNA140
BgChr_1	44975100	44977307	+	mRNA		EVM	BgiM01901-RA
BgChr_1	44979760	44981745	-	lncRNA		pinfish	lncRNA141
BgChr_1	44996113	44997079	-	mRNA		EVM	BgiM01903-RA
BgChr_1	45006712	45006963	+	mRNA		EVM	BgiM01904-RA
BgChr_1	45013221	45018737	-	mRNA		EVM	BgiM01905-RA
BgChr_1	45030702	45031040	+	mRNA		EVM	BgiM01906-RA
BgChr_1	45032910	45033923	-	mRNA		EVM	BgiM01907-RA
BgChr_1	45034268	45036487	-	mRNA		EVM	BgiM01908-RA
BgChr_1	45055980	45056892	-	mRNA		EVM	BgiM01909-RA
BgChr_1	45080898	45083889	-	mRNA	legumain	EVM	BgiM01910-RA
BgChr_1	45094539	45094958	-	mRNA		EVM	BgiM01911-RA
BgChr_1	45094993	45095337	-	mRNA		EVM	BgiM01912-RA
BgChr_1	45102362	45111419	+	mRNA		EVM	BgiM01913-RA
BgChr_1	45113246	45139686	-	mRNA	RRP12-like protein	EVM	BgiM01914-RA
BgChr_1	45145412	45147964	+	mRNA		EVM	BgiM01915-RA
BgChr_1	45150157	45167923	-	mRNA	retinal dehydrogenase 1	EVM	BgiM01916-RA
BgChr_1	45175423	45187331	-	mRNA	IQ and AAA domain-containing protein 1	EVM	BgiM01917-RA
BgChr_1	45191279	45204514	-	mRNA	IQ and AAA domain-containing protein 1	EVM	BgiM01918-RA
BgChr_1	45217856	45231216	+	mRNA	leucine-rich repeat-containing protein 49	EVM	BgiM01919-RA
BgChr_1	45232136	45244708	-	mRNA	adenosine deaminase-like protein	EVM	BgiM01920-RA
BgChr_1	45250410	45252890	+	mRNA		EVM	BgiM01921-RA
BgChr_1	45272282	45284493	-	mRNA		EVM	BgiM01922-RA
BgChr_1	45285352	45290754	-	mRNA		EVM	BgiM01923-RA
BgChr_1	45358013	45358769	-	lncRNA		pinfish	lncRNA142
BgChr_1	45361025	45361450	+	mRNA		EVM	BgiM01925-RA
BgChr_1	45369350	45370015	+	lncRNA		pinfish	lncRNA143
BgChr_1	45379342	45379864	-	mRNA		EVM	BgiM01927-RA
BgChr_1	45456518	45461768	-	mRNA		EVM	BgiM01928-RA
BgChr_1	45464786	45465139	-	mRNA		EVM	BgiM01929-RA
BgChr_1	45468619	45478114	+	mRNA	ciliogenesis-associated TTC17-interacting protein	EVM	BgiM01930-RA
BgChr_1	45488449	45492624	+	mRNA		EVM	BgiM01931-RA
BgChr_1	45538453	45538686	-	mRNA	colorectal mutant cancer protein	EVM	BgiM01932-RA
BgChr_1	45556508	45564018	+	mRNA	cell growth-regulating nucleolar protein	EVM	BgiM01933-RA
BgChr_1	45582191	45600535	-	mRNA	Dynactin subunit 1	EVM	BgiM01934-RA
BgChr_1	45604667	45609106	+	mRNA	mediator of RNA polymerase II transcription subunit 28	EVM	BgiM01935-RA
BgChr_1	45670612	45674030	-	mRNA	protein trunk	EVM	BgiM01936-RA
BgChr_1	45712506	45722853	-	mRNA	ubiquitin-associated protein 1	EVM	BgiM01937-RA
BgChr_1	45745008	45763541	+	mRNA		EVM	BgiM01938-RA
BgChr_1	45764813	45765670	-	mRNA		EVM	BgiM01939-RA
BgChr_1	45772589	45775159	-	mRNA		EVM	BgiM01940-RA
BgChr_1	45805796	45806761	+	mRNA		EVM	BgiM01941-RA
BgChr_1	45807604	45808104	+	mRNA		EVM	BgiM01942-RA
BgChr_1	45830303	45830635	-	mRNA	FMRFamide receptor	EVM	BgiM01943-RA
BgChr_1	45831085	45832140	-	mRNA	FMRFamide receptor	EVM	BgiM01944-RA
BgChr_1	45848147	45871898	+	mRNA		EVM	BgiM01945-RA
BgChr_1	45876376	45877710	-	mRNA		EVM	BgiM01946-RA
BgChr_1	45912000	45912233	-	mRNA		EVM	BgiM01947-RA
BgChr_1	45916210	45917103	+	mRNA		EVM	BgiM01948-RA
BgChr_1	45917254	45918522	+	mRNA		EVM	BgiM01949-RA
BgChr_1	45919935	45958791	+	mRNA	ADAMTS-like protein 1 isoform X4	EVM	BgiM01950-RA
BgChr_1	45971736	45989193	+	mRNA	vacuolar-sorting protein SNF8	EVM	BgiM01951-RA
BgChr_1	45997681	45998739	+	mRNA	protein PBMUCL2	EVM	BgiM01952-RA
BgChr_1	45998769	45999581	+	mRNA	protein PBMUCL2	EVM	BgiM01953-RA
BgChr_1	46055317	46057824	-	mRNA		EVM	BgiM01954-RA
BgChr_1	46088631	46090377	+	mRNA	repetitive proline-rich cell wall protein 2	EVM	BgiM01955-RA
BgChr_1	46090453	46090779	-	mRNA	repetitive proline-rich cell wall protein 2	EVM	BgiM01956-RA
BgChr_1	46091087	46091357	-	lncRNA		pinfish	lncRNA144
BgChr_1	46109306	46125224	-	mRNA	pre-mRNA-processing factor 40 A-like isoform X3	EVM	BgiM01958-RA
BgChr_1	46128112	46132615	+	mRNA	Williams-Beuren syndrome chromosomal region 27 protein-like isoform X1	EVM	BgiM01959-RA
BgChr_1	46137706	46159326	-	mRNA	ceramide synthase 2	EVM	BgiM01960-RA
BgChr_1	46166304	46175923	-	mRNA	ceramide synthase 5	EVM	BgiM01961-RA
BgChr_1	46204962	46229838	-	mRNA	pollen-specific leucine-rich repeat extensin-like protein 2 isoform X3	EVM	BgiM01962-RA
BgChr_1	46244759	46258485	-	mRNA	pyridine nucleotide-disulfide oxidoreductase domain-containing protein 2	EVM	BgiM01963-RA
BgChr_1	46262549	46265916	-	mRNA	pyridine nucleotide-disulfide oxidoreductase domain-containing protein 2	EVM	BgiM01964-RA
BgChr_1	46266444	46274624	+	mRNA	V-type proton ATPase subunit e	EVM	BgiM01965-RA
BgChr_1	46277654	46316566	-	mRNA	Heat shock 70 kDa protein 12A	EVM	BgiM01966-RA
BgChr_1	46332460	46333530	+	mRNA		EVM	BgiM01967-RA
BgChr_1	46333567	46333980	+	mRNA		EVM	BgiM01968-RA
BgChr_1	46334017	46337052	+	mRNA		EVM	BgiM01969-RA
BgChr_1	46338737	46351707	-	mRNA	beta-1 3-glucosyltransferase beta3glc-t beta-3-glycosyltransferase	EVM	BgiM01970-RA
BgChr_1	46359540	46361506	-	mRNA	beta-1 3-glucosyltransferase beta3glc-t beta-3-glycosyltransferase	EVM	BgiM01971-RA
BgChr_1	46387921	46399992	+	mRNA	D-alanyl-D-alanine-carboxypeptidase/endopeptidase AmpH	EVM	BgiM01972-RA
BgChr_1	46400828	46412621	-	mRNA	KAT8 regulatory NSL complex subunit 3	EVM	BgiM01973-RA
BgChr_1	46419601	46437244	-	mRNA	aminopeptidase W07G4.4 isoform X1	EVM	BgiM01974-RA
BgChr_1	46477759	46478706	+	mRNA		EVM	BgiM01975-RA
BgChr_1	46506344	46517740	+	mRNA	sodium-coupled monocarboxylate transporter 2	EVM	BgiM01976-RA
BgChr_1	46527128	46527906	+	mRNA	sodium-coupled monocarboxylate transporter 1	EVM	BgiM01977-RA
[truncated: 34,967 more rows]
