# Supplementary material for: A haplotype-like, chromosome-level assembled and annotated genome of Biomphalaria glabrata, an important intermediate host of schistosomiasis and the best studied model of schistosomiasis vector snails
Source: PLoS Negl Trop Dis. 2024 Feb 29;18(2):e0011983. doi: 10.1371/journal.pntd.0011983 (PMC10903818; doi:10.1371/journal.pntd.0011983)
Supplement: S2 Table — (XLSX) [file pntd.0011983.s002.xlsx]

## Sheet: Sheet1
S2 Table. Information of repetitive elements at the chromosome level
Class	Sub-class		Family	BgChr_1	BgChr_2	BgChr_3	BgChr_4	BgChr_5	BgChr_6	BgChr_7	BgChr_8	BgChr_9	BgChr_10	BgChr_11	BgChr_12	BgChr_13	BgChr_14	BgChr_15	BgChr_16	BgChr_17	BgChr_18
Retroelements
	SINEs:	-
		Penelope	LINE/Penelope	16	15	18	11	35	14	16	12	15	10	9	5	12	17	9	9	3	7
	LINEs:
		CRE/SLACS	-
		L2/CR1/Rex	LINE/L2	1633	1420	1025	1060	1102	1107	1042	1085	1056	900	968	766	779	772	719	664	553	536
			LINE/CR1	10781	8490	7441	7474	7697	7787	7079	6908	6809	6414	6773	5989	5681	5488	5390	5063	4470	4600
			LINE/Rex-Babar	3778	2974	2606	2491	2485	2588	2302	2359	2119	2349	2198	1969	1932	1873	1707	1585	1451	1303
		R1/LOA/Jockey	LINE/R1-LOA	38	27	44	79	70	55	114	65	83	40	68	54	25	30	34	28	18	70
			LINE/I-Jockey	3116	2483	1963	2071	1806	2026	1916	2077	1789	1922	1811	1713	1463	1583	1393	1358	1271	1290
		R2/R4/NeSL	LINE/Dong-R4	638	511	539	477	527	479	427	404	492	383	454	351	395	363	387	339	302	332
		RTE/Bov-B	LINE/RTE-BovB	29990	24924	20793	21304	20968	21206	19378	19956	18734	19115	18756	16808	16417	16316	14880	14236	12302	12677
			LINE/RTE-X	170	126	148	125	108	163	149	200	203	120	191	138	117	118	135	103	79	63
		L1/CIN4	LINE/L1	67	63	84	104	59	75	131	99	83	58	89	68	56	39	45	56	27	17
			LINE/L1-Tx1	47	29	41	36	21	40	61	40	39	27	38	34	20	23	26	29	16	11
			LINE/I	424	638	383	391	205	532	447	506	509	292	232	262	378	241	479	153	227	299
	LTR elements:
		BEL/Pao	-
		Ty1/Copia	LTR/Copia	53	33	123	23	12	19	18	37	35	22	23	53	22	22	15	11	11	22
		Gypsy/DIRS1	LTR/Gypsy	3541	3715	2234	2708	2437	2416	2177	6298	2097	2063	3523	1966	1843	2132	1253	1363	1338	1268
			LTR	7	12	12	22	8	15	7	22	10	45	12	4	5	12	20	6	29	5
			LTR/Unknown	8223	8751	5651	5772	5138	5863	5101	5648	5155	4515	5295	4164	3949	4588	3420	3725	2844	2972
DNA transposons
		hobo-Activator	DNA/hAT-hobo	20	11	14	7	10	10	13	8	6	8	4	8	8	9	4	3	0	1
		Tc1-IS630-Pogo	DNA/TcMar-Tc1	157	112	80	64	76	98	69	91	75	52	56	48	73	58	35	51	43	37
		En-Spm	DNA/CMC-EnSpm	0	7	1	6	2	2	1	11	2	2	1	3	1	1	1	0	0	0
		MuDR-IS905
		PiggyBac	DNA/PiggyBac	118	110	103	50	62	73	61	184	62	76	62	45	42	52	38	49	39	35
		Tourist/Harbinger	-
		Other (Mirage, P-element, Transib)	DNA/P	27	32	17	17	14	19	14	13	13	7	12	17	10	10	12	8	10	7
			DNA/Ginger-2	14	18	8	13	17	7	12	9	91	4	9	10	10	16	7	12	2	4
			DNA/hAT	7	22	8	16	2	17	7	30	8	13	7	13	3	14	4	3	3	2
			DNA/hAT-Ac	29	22	6	11	6	15	15	16	7	7	11	10	7	9	8	3	8	2
			DNA/hAT-Blackjack	443	318	260	249	209	324	269	188	166	146	183	245	130	326	212	128	115	75
			DNA/hAT-Charlie	6142	4937	4150	4700	3805	4343	4348	4156	4915	3713	3709	3403	3152	3443	2994	2837	2250	2392
			DNA/hAT-hAT5	35	17	14	23	16	17	36	38	17	25	24	12	13	20	21	10	10	10
			DNA/hAT-Tip100	6202	4434	3860	3991	3570	3999	3470	4253	3312	3167	4003	2992	2819	2877	2522	2361	2082	2016
			DNA/Kolobok-Hydra	584	474	375	412	388	389	355	357	363	341	366	321	288	307	355	275	245	213
			DNA/Merlin	269	229	159	180	131	140	120	162	122	122	131	112	101	100	79	72	109	63
			DNA/MULE-MuDR	48	60	52	26	56	86	25	61	42	33	33	21	26	29	21	17	12	12
			DNA/TcMar-Fot1	50	32	22	36	33	20	23	27	20	37	17	15	14	5	10	17	7	7
			DNA/TcMar-Mariner	79	39	39	39	62	27	35	38	39	46	27	24	25	26	27	29	29	6
			DNA/TcMar-Tigger	29	16	16	45	11	10	9	18	30	53	12	6	13	9	9	11	6	11
Rolling-circles			RC/Helitron	21	31	17	20	12	22	16	20	10	14	15	18	8	27	8	16	10	12
Unclassified			Unknown	76733	58448	48239	50054	47493	50351	48914	46447	44450	41847	43173	38821	36328	35649	34120	31422	28711	26637
Simple_repeat			Simple_repeat	37304	25568	23967	21969	22171	20884	19996	16693	18816	17784	16657	16125	15202	13965	14720	13047	11592	10207
Low_complexity			Low_complexity	4938	3304	3154	3013	2946	2844	2690	2171	2640	2485	2065	2120	2021	1850	1944	1806	1640	1230
