# Supplementary material for: A haplotype-like, chromosome-level assembled and annotated genome of Biomphalaria glabrata, an important intermediate host of schistosomiasis and the best studied model of schistosomiasis vector snails
Source: PLoS Negl Trop Dis. 2024 Feb 29;18(2):e0011983. doi: 10.1371/journal.pntd.0011983 (PMC10903818; doi:10.1371/journal.pntd.0011983)
Supplement: S3 Table — (XLSX) [file pntd.0011983.s003.xlsx]

## Sheet: Supplementary Table 3a
Suppl Table 3a. Genomic information of TLRs
TLR#	Chromosome	Gene ID	Start	End	Length	Length (aa)	Strand	Protein ID	aa	Composition	Predicted subcellular location	Cluster (this study)	Adema2017(56)	Clade (Adema et al 2017)	Blast-NCBI-Chr	NCBI-Chr	Pident	Cover length	NCBI-hit-acc.	Length(aa)	Description	Bit score	E-value	note
1	BgChr_1	BgiM00446	11215382	11218024	2643	880	+	BgiM00446-RA	MGPACVGILPAFLFLSLPTNAFFSFLPMFQYEMNCSVHCRCRDSTLESTMKQYYFKHLSIMGAAYRPDIQNFDIKSDYMSFLGIFAPILHNIALVSCELSDGRNHTITSLLNGVDHGMYTALDVKCTKKETIIWDIPSWHTSFNIFVSDNCNVTTYSQLVVPMNMWIMDIDAGGEHVMRTIDLSYTLNTLSLALAGSRSKFIPQRWSNAYMCSVTLLSFKDNWLEDFDCIITLTKRLDTLNLEGNVMTRFPKCLLESKYVFLNYLSLAHNRIQDLSPMYDLPGNTGVPDINIINLSYNDISEVHTLRDMGRLKILDLSHNKIHEISGNAFVSLKYLNTLLLGNNRLFKLDLQMLLPSSNLEKLDVSHNYILSVNEGNIVNISKSTLELDLQYNRLSNPP…	complete	Plasma membrane	4	BgTLR14	7	OX365773	1	99.47	2643	KAI8768405	880	Biomphalaria glabrata protein toll-like protein toll-like Resistant factor	1792	0
2	BgChr_2	BgiM06205	53579180	53589942	10763	953	+	BgiM06205-RA	MMELWDLTLIFFVASASTYGNVLHQETDVHYAVSYFNNIHTSKLQAPKGILQETAIKEDANDGNPSNQNTETNNMHSPKSLSSEGTMFQFKFSEWKGSDIFDKDGNCSVVIGCTDLYHSDSCLVCRCSKNSTISIIADCSNANLDQVPTQLPSSISHLLLAYNRLNSSSLYPGVFDKYTDLEVLQLDSNNITTLADGVFRGLYKLERLNVYNNSIAMDSNLNKSRVFAPLNGSLVYLVMNRNNPNTSNPNLVYPDYALSLLTNLKTLYIDGLRGKRFGPLFGLLKNLTKLVISGYDQGYCFLESLHNDTFKYLVHLKHLNISDCGLNGSLVESSAFAPLNKLKVLDLTNNFYLGLEAIGNLMYGLRNSQTLRRLKIQRVVPRFSPCILILSKTLRYFRN…	complete	Plasma membrane	3			OX365774	2	99.981	10763	KAI8766538	971	hypothetical protein BgiMline_004208	1886	0
3	BgChr_2	BgiM06206	53603012	53611861	8850	969	+	BgiM06206-RA	MMELICVITALLITSISLSAYDNILHKETGVQFTAAKKNLYAVRNVNKINSKESKVSDGSIQATIFKDKSFRQKDVNDETLHDQNTETHNMHSVKSLSSESTMFQLKFSEWKGSDIFDKDGNCSIVIGCTDLYHSDSCLVCHCSENYTITTVADCSNANLDQVPTQLPSSISHLLLAYNRLNSSSLYPGVFDKYTDLEVLQLDSNNITTLADGVFRGLYKLERLNVYNNSIAMDSNLNKSRVFAPLNGSLVYLVMNRNNPNTSNPNLVYPDYAFSLLTNLKTLYIDGLRGKRFGPLFGSLKYLTKLVISGYDQGYCFLESLHNDTFKYLGHLKDLNISNCGLEGSLVESGAFAPLNKLTVLDLTNNFYLGLEAIGNLMYGLRNSQTLRRLKIQRVVPRF…	complete	Plasma membrane	3			OX365774	2	99.989	8850	KAI8766539	969	hypothetical protein BgiMline_004209	1941	0
4	BgChr_2	BgiM06207	53622851	53632495	9645	1021	+	BgiM06207-RA	MFCLIVVCHSANTRTKMSDIKMNFKLGNETEEHLKHEQNSINKTLTYEIDQATHAKVDNGSHFRINNSKETMINQIKNSNVDVATGKTLKQQVSYSTKQATYDTFDQVTDVAVDRTTNIAADQATDVIVDQTTDVNVDQTTNFLIDREPLQFHFVNRNLGNPKGFGSVHNHTAADCSWVYACTSLYLQGNCSICECETHKLLAYCFKTKLSGIPQDLPRNISYLVLQHNELNDTALYPRVFANYSDLEVLEIKHNYITALPAGVFEGLNKLVSLNLQRNRIAMDSQLNDSQVFSPLGRTLTTLILNGNNPNTTNPDLKYPDFALSYLPNLSNLALDGLRNKVFGRYFRALKKLTNLTLAGYYPGSCRMTALKNDTFRHVIHVKYLNISECGITGSFVEK…	complete	Mitochondrial membrane	3	BgTLR55	5	OX365774	2	99.99	9645	KAI8766540	1021	Biomphalaria glabrata toll-like receptor 4 toll-like receptor 4 Pattern recognition/Resistant factor	2005	0
5	BgChr_2	BgiM06671	62449236	62453919	4684	1090	-	BgiM06671-RA	MPNIMLTVAVFLCFLSSEWLASLVYTEHQLGVNTDKFSENVLRQNASLKHFVLSSNGYGIQQSQSNKQAGASFSQSPCSVLNKVVDCSSLSLETIHPSWFPSDAHVILLNNNHLTSLVDSSFAHVSNLTDLDLSSNEISRLEPRAFRGLTNLTTLNLNGNRLCLNTKHISEQTFSDLPNLKVLNIIHDTDLRDCNVSHTYLEPLRNLQRLSIGANEEVLYFGSEFRSLTSLEALEVTGSAQVIHDKTFENLGAIQELHLKNMNNLFNVSSSVFVPLTHLLSLKMENVLVDVQYALSLLEPFVGKNMTEIYFNIVSTTREKATPNKNGLLTRKDTKYLLQICVRSFTLINSYISYISMNAFGYSSVWSDCLYSLFVSDNPLQGSSSAMFPLTKYTHLETI…	complete	Plasma membrane	1	BgTLR9	1	OX365774	2	94.253	2906	KAI8766934	1090	toll-like receptor 5 isoform X2	2134	0
6	BgChr_3	BgiM08696	36787320	36793084	5765	1008	-	BgiM08696-RA	MSAKCLLRCRSNILVFVSSFHWSRYIDVDLIKKYELQVFYLENKLFTRDAVVWYNVLDPCHILSYLFQRYVYNIWNQVYFRWKDDSVDADCSNRRLQKMPTKLPVYIKTLNLSVNNILELNTANFSIYSQVSYLVLSSNPRFKKIFFETQENNSFAMITLDLSHNNISTIQNRSFLSFVNLQKLVLSENRLSYISSAMLEGLENLKSLYLSRNKIKALNANTFAKLINLELLDLSKNQLNYNVRSIPTLVFEKLTHLQQLYLQGNVNVPQPYPSRALSKLSQLTSLYIDVNLNSSLDQEWTKMKKLTTLFFGGHTGICNLRKIHRDFLANSPYLKTLILYGCNFHELDPAVFLGVKHLETLEINKIFLNYDLYQALNDLRGLVNSSLKNLKLISLSRGR…	complete	Mitochondrial membrane	2	BgTLR7	4	OX365775	3	97.335	3302	KAI8735206	1029	toll-like receptor 3	1778	0
7	BgChr_6	BgiM14605	925838	928348	2511	836	+	BgiM14605-RA	MNLFTLVCVLLQAFVHTQDEMTSLQGNSRQCNLSGTTYNCSNLLLPTIPDGIPANVTILDLSYNLIKETNRALCQLDLLQELYLGHNKMAALYNDSFLCLKNVRVLDLQGNSLLMDAKTFPEGVFKPLAFLQVLKMNKNNRNTSNPSLFYPDGELSHLVHLSSLHIDGLANKSFGAGFGRMKELRYLSITGYPKGYCTMESITNETFKYLSQLHFLEIKLCLITSSLVDQLAFQPLSNLQVLDLSESEFFFLYHLGPALAAMRSKNFTRLKIHNIMNSYFPCARISNDFARSLPRTLTHITASYNGFALIESDVFHLLPPNLTFLDLSNNRFTFGSYLQNFSALLNLETLVLNGPRQSFALPTRYLPDVERLCETSPRSSHSTNDTLILRLPPRLKKIS…	complete	Plasma membrane	3	BgTLR52	5	OX365778	6	98.252	2517	KAI8742206	836	toll-like receptor 13	1614	0
8	BgChr_6	BgiM14606	937618	940173	2556	851	+	BgiM14606-RA	MKILQIYFNLQLLCLNLVSSSQTSSQKPCTSVDSSWPETQYTRQHCQISGTVVNCSYMSLSQVPDHIPLNVTVLDLSNNRFQEINSSLSKFDKLQELYLANNRIEKLHRESFAGLNGLLILDLQGNMLEMRNETFPPKVFSALKSLQVLKLNKNNKNVSIAELSYPDKALSDLENLVDLHMDGLLDKVFGPGFDQMISLRNLTIVGRPTGYCCINSIVKDTFKYLSRLHHLKISYCFINGTLIDQHALKPLRSLQALDLSNSDFIYFRHLGPALALMDSVNLTHLNIQKLMSPYSPCNEVTNLFAKSLPRSLTHITASSNGLALIDPEVFDLLPDNLTYLDLSDNRFTFGYYLKNFSRLTNLETLVLDGAEQSYNLPVWFPQEEQSFAYQDVKVSNPTW…	complete	Plasma membrane	3	BgTLR34	5	OX365778	6	98.748	2556	KAI8742207	851	toll-like receptor 13	1685	0
9	BgChr_6	BgiM14728	4601313	4606337	5025	842	-	BgiM14728-RA	MATFLKVLAFLICTILGHQCSDITSDSTNITGDSTNDTLYEGDLVRESILSRRKGTFEQNKNVHREERSKNVILRDKNMSVSDDSVCKIHELTVDCSKRLLKEINSSWFPDSTDVIFLNDNLLTRLANLTFSHLIHLTYLDLSNNEISQIDLLAFDGLTSLRYLSLRYNVISFKAVSPNILKPLNNLQQLDLIQQPIAEKCDVPIWIFQSLNLLRSLAVGTNSSILYFGSEFLNFKNLATLEITGSTQYVTEASFKNVNKLKELVIRDMLIKYVDDKVFVQLKSLTVLKMHFVVIDLQRVLALLWPFTGREMSLILFQGITTTLAIPDPTKNGFLTKKDFMYLTDICLNTFTMIECNIYYITADAFRNRTTWDRCLRNVYISGNPLIGSTVALFPLALL…	complete	Plasma membrane	1			OX365778	6	97.509	3212	KAI8745909	916	toll-like receptor 4	1007	0
10	BgChr_6	BgiM15777	30656564	30660197	3634	1210	+	BgiM15777-RA	GAFEGLTYLKKLSVQYANIRELDANLLSNMQLLETLEISHSSLRNLFSLCSYTSLKNLNLSFNHLANLEDLGINCGGKSLHNLESLDMRNNLLTEIPNWLSENLLNLHYLYLSGNLIENYDHLPLKNFSSLYLMDLSNNSLTEIKKDFLLGCDNLQYLYMSRNPIIYIQRQFLKAVSNLVELEMVESRLTDSIWLEISDISKRLRILNLSRNRLTKINENTMSDLRLEVLNVSYNRIVGLNSNAFGSQTNLITLDLSYNLITDVPVRFSQNMTSLVHLLLNNNNIKVVQSEAFMGLGKLESLDLSFNSLQELMPQVVGTMEHIVNINLSYNHLRVLNSDLFFKFKQMKHLNVSHNALQELPFLYGNVALQDLDASFNNITKVIAQTFQDLKELQTISLS…	partial	Plasma membrane	4	BgTLR5	7	OX365778	6	99.78	3634	KAI8758202	1354	Biomphalaria glabrata strain BS90 toll-like receptor toll-like receptor, partial	2402	0
11	BgChr_6	BgiM16281	41685662	41696822	11161	1187	-	BgiM16281-RA	MTNYYSNCYPLRHPKYVNYPICYVTSISAYDTTLKSIPEDVPALALVCDNFARTSIMSPGVFSRFTSLKSLTIEVCNISLVTSSSFQGLSGLQELLIFNSIVPELASNTFEHLVSLEVLVIVETKTPRLPDISHMTSLRHLNISHNDLREVASTVTNLSSSDSRSRLTLIDLSYNNFTSLPWEIIRGGSSLESIYLKGLPSVTEITFPKDVNLKNVLVLHADNTHLKSVEMSSLESATQLQELHLFGCNQPLNLSGFDVFTRLVELSLNEFGITDSIWSELNSTELARLDLTNNNLTTVHIWQLPSLRVMRLGENNIAEIAEGTFDRQLGLLLLNMSFNDVSVLPKKIFQGNPNLQALMLDHNKIKRLDRETFSFVTQLFYLDLSYNEISIIDLDVFRD…	complete	Mitochondrial membrane	4	BgTLR57	7	OX365778	6	95.39	4403	KAI8758712	1187	toll-like receptor 13	2322	0
12	BgChr_7	BgiM17621	16941998	16943713	1716	571	+	BgiM17621-RA	MKITGLEELVVSSCVLLDRYANFRNPVDVDQPDEMRILDLHDSQWLVGKTNDILSQSQGSMNINISDTYECGHDDTLEIFILRNISDILDTDILTVEIPLNRSTTTKKVAELMNPLPGELVDDVNVSGTVKPETRLMKDAEKVISDQINSNTDVLKAKLLQQNLQKSTPKSNTSDARVAEENFLDLLQKVFNTRAQCNYIKLRHLDESVAILTPVTLFEFLVKDALYPVLEHMNFSTIGITTFPRELSEWRRFFPKLTYIDLSNNFISQVQFQNFPSKKDTGVVTFNLQRNNITVINMDVLNSWADIEKLEVDIRNNPIHCGCELESFLPHLQDTTTFIGRLAPYEYVKEMECSTPDALKGRKLYSLVHSSLPCPVYENHQVALIALGVTLSFLLVLVI…	complete	Plasma membrane	4	BgTLR36	6	OX365779	7	100	1716	KAI8762575	571	toll-like receptor 2	1087	0
13	BgChr_8	BgiM19591	13332317	13344861	12545	977	+	BgiM19591-RA	MKRNQGRLLVVVFLSNYRQRKKSGTMFKSLLITCQVMIIIRLLLTNISANSTVMYGNDEVSSQCCTVVNVSDVLVVNCSSLKWTFVVLRCLPVSTEVLVLDHNNLTALTNGSFHTLALLRELSIKSSNVHRIEVDAFLGLSQLRNLNLENNLLRDDVTSLSPKTFSHLTNLKQLLIGYNLGLSKNVKDAFVYLRNLSTLSMDGSKKLHIGSEFSLLTNLYNFTLYCTNVTIIPNDSFVGLWNSRLKILNLIGFDNFTVDPADFDPDYTEFNDDALQNLNSLETLKIVNCRIGNENMARKFKHFINSSLHTLYLETTHYTRDFYTPNLTLEDGVILKSTAKYLSQLTLTHFSWVDSNIFAIAPGVVSSPQWRHNIQYLDFSKNMMGWLGWRYPLLEAVLL…	complete	Mitochondrial membrane	1			OX365781	9	99.944	12549	KAI8732119	977	toll-like receptor 4; transcript variant X1; misc_RNA Pattern recognition/Resistant factor	1904	0
14	BgChr_8	BgiM19614	13836760	13853340	16581	951	+	BgiM19614-RA	MFYNVSSLFLKLLLLITYIAIHWSILWSNIQAAELNCCSVYGVHDVLVANCSDLNWTFVDLRCVPVTTEVLLLDRNNLTTLTNGSFQTLTSLQQLSIKSSNIQSIEIDTFLGLGQLQNLNIENNQLTDDVASLNPQAFRHLTHLKHLFVGNNQNLSQNLKDALVYLRNLSTLSMDGSETLQLGTEFSYLTQLNNLTLYCSKVTHVTNDSFIGLWHSNLTILNLINFYLLQFDPDYMDQDTLKKQFNDDAFQNLNSLEVLRIINCRIGNENMARKFKHLINSSLHTLYLEKTHYAKEFYTPNATFEYCILSTNTTQYLSQLTLSYFSWTNSDIFAVAPRVVSSPQWRYNIKSIDFSNNVMGWLGWKFTLLQAALLEKLEVVIITSPSPENEDSSPDLGLD…	complete	Plasma membrane	1			OX365781	9	95.677	4303	KAI8732140	951	toll-like receptor 4; transcript variant X1; misc_RNA Pattern recognition/Resistant factor	1840	0
15	BgChr_8	BgiM19618	13898367	13912185	13819	952	+	BgiM19618-RA	MTCFALHSVNSSSNSATLSGKENVALNCSIYFENDALVANCANLNWTFVDLRCVPVTTEVLLLDRNNLTTLTNGSFQTLTSLRQLNIQSSNVHRIEIETFQGLSQLQNLNLEKNELRDDVTSLDPQTFRHLTNLKQLLIGNNQNLSQNLKDAFIYLKNLSTLSMDVSETLQLGTEFSNLTQLKNLTLYCSNVTNITNESFRELRNSNLTILNLINFDRLQFDPEEIDQDTSQKQFSDDAFQNLSRLEVLKIMNCKIGNENIARKFKHFINSSLHTLYLETTHYTRSFYSPNATFQDGVLLPSTVKYLSQLTLSYFSWVDSNIFAIAPWVISSPQWRQNLKLLDFSNNMMGWLGWMFPLLEVSRLEKLEEGIVTSPSPENEVSHPYLELDIIKENVQRPP…	complete	Plasma membrane	1			OX365781	9	97.2	8464	KAI8732145	967	toll-like receptor 4; transcript variant X1; misc_RNA Pattern recognition/Resistant factor	1804	0
16	BgChr_8	BgiM19621	13960257	13975681	15425	967	+	BgiM19621-RA	MFDKGLRFFLKTLLVIMYNAIHSESLLFNFKKLSGNESVVINCCLMDQVENVLVANCSNLNWTFVDLRCVPVTTQVLLLDRNNLTTLTNGSFQTLTSLRQLSIQSSNIHRIEIDTFLGLSQLQNLSLENNQLRDEVTSINPQAFRHLTNLKQLLIGKNQNLSKNLKGAFVYFQNLSTLSMDGSEKLQIGREFSYLTQLNNLTLYCSKVTNVTNESFIGLWNSSLKTLSLIDFDNLQFDPDDMDQDTSLFSDDAFQNLNSLEVLRIINCRIGNENMARKFKQFINSSLHTLYLDTTHYMKDYYNPNSTYEDGVILNSTVKYLRQLTLSHFSWINSNIFAIAPGVISSPQWRRNIKSIDFSKNKLGWLGWRFPLLEAARLEKLEEVIITFPNPANEMSYPY…	complete	Mitochondrial membrane	1			OX365781	9	95.496	2931	KAI8750754	951	toll-like receptor 4	1719	0
17	BgChr_8	BgiM19622	13980680	13993624	12945	974	+	BgiM19622-RA	MLNNELGFLWKICLVMMSIAINSRGIAFNLTTLSGKESAELNCCSVYRVDDVLVANCSNLNWIFVDLRCVPVTTEVLLLDRNNLTTLTNGSFQTLTSLLQLSIQSSNVHRIEIDTFLGLSQLQNLSLENNQLRDEVISFNPQAFRHLTNLKQLLIGKNQNLSEKLKDAFIYLQNVSTLSMDGSETLQLGTEFSNLTQLNNLTLYCSKVTHVTNDSFIGLWHSSLTILNLIDFERFQYDPEYFDPDTLQTLFSDDAFQNLNSLEVLRIINCRIGNENMARKFKKFINSSMHTVYLEATHYIKDYYNPNSTFGDGIIFPSTIKYLSQLNLSHFYWIDSTIFAISPGVIASPQWRRHIKLIDFSKNMLGWVGWRFPLLEASRLEKLEEFRITSPSPENEVSY…	complete	Mitochondrial membrane	1			OX365781	9	96.453	6569	KAI8732149	959	toll-like receptor 4; transcript variant X1; misc_RNA Pattern recognition/Resistant factor	1874	0
18	BgChr_8	BgiM19623	14006438	14026292	19855	962	+	BgiM19623-RA	MLRFFWKISLVITYIAIHFISISINLTTMSGNQSVALECCSVFNSHRTIIVNCSSLNWTFVDLRCVPVTTQVLLLDRNNLTTLTNGSFQTLTSLLQLSIQSSNIHRIEIDTFQGLSLLQSLNLENNRLSDKVPSFNPQAFRHLTNLKQLLIGKNQNISQNLRNALFYLQNLSALSLDGSETLHVGTEFSHLTQLNNLTLYCSNVTNITDESFVGLWHSNLTILSLIDFDKFKFDPEDIDQDTVQKHFSDDAFQNLDSLKVLRIINCRIGNENMARKLKHFINSSLHTLSLEATHCKREYYTPNLTFQDGVILKKTAKYLSQLTLSYFSWIDSNIFAIEPGVVSSLQWRQNLRVADFSKNMMGWLGWRFPLVEAARLEKLEEFILTSPSAENEVSYSDEW…	complete	Mitochondrial membrane	1			OX365781	9	94.314	6455	KAI8732150	962	toll-like receptor 4; transcript variant X1; misc_RNA Pattern recognition/Resistant factor	1864	0
19	BgChr_8	BgiM19625	14057439	14062335	4897	463	+	BgiM19625-RA	SRGLQVYCSSRGLNAYSSSRGLHAYCSSRGVKDYCSSRGLKAYISSRGLKVYCSSGDLKVYCSSGDLKVYISSRGLKVYCSSRDLKAYISSRGLKVYCSSGDLKVYCSSRGVKAYCSSRGLKVYCSSVDLNAYCSSRGVKDYCSSRGLKVYSSLGDLNAYCSSRGLKVYSSLGDLNGYCSSRGVKVYCKSRGLKVYSSLGDLNAYCSSRGVKDYCSSRGVKDYCSSTSLQINSSSGDLKAYCSLRGLKDYSRSLGLKVYCSSHQILGQTINYFMISIVLLLVMSFTFLMAYLVHRFRTAIEAYLVRIFIKAVRPMKSSDYKTHVFIGYADEDVGFVRHILLSYLEEDLKVSTFVHHRDLGPGYTDQQMFESMSDSWRILLVITQRFLNNYDLSDIIMKY…	partial	Mitochondrial membrane	1			OX365781	9	91.509	4970	KAI8732152	193	toll-like receptor 4; transcript variant X1; misc_RNA Pattern recognition/Resistant factor, partial	404	2e-137
20	BgChr_8	BgiM19626	14081277	14096744	15468	955	+	BgiM19626-RA	MFVGESSFFLKIVSGMMYITMHAAIIPSNFTTMSSNQSVVFRCCSVFTVNETLVANCSNLNWTFVDLRCVPVTTQVLFLDRNNLTTLTNGSFQTLTSLRQLSIQSSNVHRIEIDTFLGLSLLQNLNLENNELSDMDSSFNPQTFRHLTNLSQLFIGNNQNISKSLGDAFIYLHNLSILSMDGSATLHVGSEFSHLTQLNNLTLNCSKVRSVTNESFVGLWSSKLTILNLIGFNKLTYDPDDFDRATSQKQFSDDAFQNLNSLEVLRIINCRIGNKNMARKMKHLINSSLHTLYLEATHYKRGFYTPNSTLEDGVLFKSTAKYLSQLTLTHVYWIDSNIFAIEPGVITSSRWRQNLRFADFSKNLMGWLGWRFPLLEASRLEKLEELIITAPSPESEVSY…	complete	Mitochondrial membrane	1			OX365781	9	98.228	4911	KAI8732153	955	toll-like receptor 4; transcript variant X1; misc_RNA Pattern recognition/Resistant factor	1927	0
21	BgChr_8	BgiM19627	14111478	14128766	17289	1011	+	BgiM19627-RA	MKANRLHLLHKRMIDAMFRNFLKTYLVLTYLALVTIHISSSSRTMSGNEDLVISCCKEVKDDDFNCSSLNWTFVDLRFLPASTKKLILDNNNLTRLTNGSFHTLTSLQQLSIKSSNVKHIELDAFLGLSNLQSLNLENNLLSDITMSFDAQAFRHLTNLKQLLTGHNLNISRHLKDTFHLLPNVTSLSMDGDNTLNVSHEFVLLTKMKNLTLYCSNVTKVTSQSFSGLWRSDLKILNLIGFDRLTFDPVDINPDFSESQFNDDAFQNLKSLEVLKIVNCRIGNTNMARKLKHFVNSSLHTLYLETTHYRGDFYSPNSTYADGVILTSTAKYLSQLTLSQFSWVDSDIFAIAPGVISSPQWRYNLKLADFSNNMMGWLGWRFPLLEAARLEKLEEVIITS…	partial	Mitochondrial membrane	1			OX365781	9	95.689	6936	KAI8732154	1377	toll-like receptor 4; transcript variant X1; misc_RNA Pattern recognition/Resistant factor	1886	0
22	BgChr_8	BgiM20228	27648925	27651621	2697	898	-	BgiM20228-RA	MTQSTCLVLLISSYFVIYPASLFSLVFNTASSSQNRSNQGNVLVLNSLFKKESHPLTVYEFSQLSENAVQNKEKIDQQVQLSSGDICEVVNQTVLNCSSRNLTDVPGGEYSSITRLHLQNNRITNLKYKAFIHFLNLERLNLENNLLTTLSLNCFYGLTKLKMLTLRSNNLLLNNVTFHPDIFSPLIHLEKLIINKNVPQNSTDNDLFNYPDKALSKLRNLVVLEIDGLKNKSLGPGFLNMTSLTNLTLAGYLIGNCYMGTLNADTFINVPGLKYLDLSSCYITGTKIHDFAFSHLSKLEVLNLTHNEDIDIDNLQKVFKSLYNITSLKTLSMHLIVNRYSLGICLDADSINYFPRYLETFDAQENNLEAVDRRVIRKLSPSLRVLNLSGNKFVFGTYL…	complete	Mitochondrial membrane	3	BgTLR11	5	OX365781	9	99.592	2697	KAI8779190	898	toll-like receptor 2 type-1	1631	0
23	BgChr_8	BgiM20229	27672120	27674696	2577	858	-	BgiM20229-RA	MAVEMTRLVFSLLLCLLWNAFAAQASWSFQLTDVTCYDPTSKAPSGITCNCTGGAVNCSYRGLTSVPRESFDASITSLDLHANVISDLPDSSFVRYVNLRVLDLSQNSISSLNDHSFGGLRSLTTLNLNSNMLQMFNANFPPNVFRPLITLETLLLNNNSLNVSDPAMNYPDQALSVLTSLKTLYLDGLQNKVLGPGFLNLTSLTNLILSGYYGLCQIKSLTSETFENVPYLHFLDISNCSLQEKNVSHEAFVVFTNLVTLNISDNEDLGIEAVGEIMRGLKEKATLRELSMRLVVNQYSMGICLSTSLVKFFPKHLQILDAQENNFIAYSSRIIETFLDLTYLDLSGNRFIFGKYLKSLKDLTNLKHLILSGSNFVYNLPSDFPQSQKLTLDSANLCD…	complete	Mitochondrial membrane	3	BgTLR31	5	OX365781	9	99.651	2577	KAI8748281	858	Biomphalaria glabrata toll-like receptor 4 toll-like receptor 4 Pattern recognition/Resistant factor	1750	0
24	BgChr_8	BgiM20230	27704579	27707188	2610	869	-	BgiM20230-RA	MNVNILAGYVTILVLNVIGQHCKSNHSSNAISYWGVEHDNSKYDLVCDCGMWSYVNETCKIEDNKAECMSRKLVQVPSITEPHSIEVFNLSCNCIETIANTTFIGFTSLLQLDLSHNKLWKMEPLAFLGLNRLIYLNLRCNHLVMKDEVFHENVFSPLASLEILKMNGNNPNLTSRHLRYPENALSKLVTLKVLSIDGLKRKDFGPSFQNLTSLTSMTAAGLNIGFCKMTAIRNTTFLYLVRLKYLDISSCFIDGSYIDPNAFSMLTNLHTLNLTQNEDIDIQNLNTVFYSLRNITTLRVLSMHLIVNRYSLGICLDSSYIKYFPQHLEHFEAQENNLEGVDQEVFSMLSPSLKHLDIGRNRFVFGIYLRNLSQMTNLTSLTLSGGSFTYNLPSRYPFQ…	complete	Plasma membrane	3	BgTLR12	5	OX365781	9	99.349	2610	KAI8748282	869	toll-like receptor 4	1610	0
25	BgChr_8	BgiM20232	27726165	27729008	2844	947	-	BgiM20232-RA	MSWGGMSCTALFVYCFLGLPTAGELQEMSDLLSTYADLETGEENLFESAPGRKKQQKDFNEDLDHLPKQYEGKVKSGFKESFVNDIVRNDNKETDRYIDNSPLGKSKWITCINSSRSTVFFASAEKCRKTVDMTVNCSGLNLTAVPPDLPFNMKQLILDNNVISELPDNTFENYTHLQNLSIASNCLRLLHNDSFYGLRHLRTLVLTNNILIYEANTFPLFVFRPLKNLTKLKLNLNNPYYTRPNDNYPDAALSYLKRLTSLYIDGLRNTKFGKGFSNMTNLKDLTLAGFTTSNCRISSLYADMFIHLSHLEYLSLQDCYLQGDQIDVKAFEPLSKLKILSLTHNEDIGIENIHKIFHGLRNATFLRDLYLQLINNRYALGQCLNHDLLTYFPPNVEHL…	complete	Plasma membrane	3	BgTLR8	5	OX365781	9	99.262	2844	KAI8748283	947	Biomphalaria glabrata toll-like receptor 2 toll-like receptor 2 Pattern recognition/Resistant factor	1950	0
26	BgChr_10	BgiM23482	8153110	8156948	3839	950	+	BgiM23482-RA	MKSLHSCYLKIKSIIYFCILIVFLTIVFIGRAFLFNDKNEGSASDLPTRSFLCPSRCICSIGDTFTVHCSQRNLDSVPDLPAQTTEAYLQVNRIGNITCADFYSTVYLQTLDLSNNALRRIYNCSFSNLTRLVYLNLGQCSVDVIETGAFYSLNQLKCLILASNRIIATPPRLFMYLSMLDYLDLSSNLLIRIKNDTFTGLSSLTQLYLYNNLLLYNNETFELDAFCDLNNLEVLNIQMNQPNDCGVVYPDIALSKLNNLREIYMDGYPAALGPGFLFLTKLEKFVFGNMVYGNSMFFCDLSKNVPDNLLENLCRLRQLTLVMSYCSVHSLSPDVLKPLKNIWSLNLNYNEKFSMVRFENFSKGLADSNLTHLNISAIDRTTATHFSHVTRFTFQYLKN…	complete	Mitochondrial membrane	1			OX365782	10	97.688	3849	KAI8759877	950	toll-like receptor 7	1833	0
27	BgChr_10	BgiM24215	25834763	25864775	30013	922	-	BgiM24215-RA	MSLAPNQQHMKTFSFSDDESDSKNFSRSDVYEEQFDKEEMSELEQEHKESWESVSWSDNEFLEDNTLDENEFYPSLDLNSSPEPVSQGLSIQKQGAKIDVLCPVRFQARHGKIMDCASLGLTAVPRKPPPDIIKLDLFNNSISTLENDTFCNYMNLTTLFLTKNNLTSLEVGSFNCLTQLKYLYMKYNKLVMKKGTFPPGVFKPLKNLLILKINRNTFSKIWRYDLDYPDTALQDLTKLKSLFMDGLDGRSFGAGFAKMKSLRNLTLAGYSEGYCKLERIKEDCFQNLTQITFLNISDCYIMGRSLKYKTLEPLRNLEVLDLTYNVNIGIQNLTTLLSGLRNSSLKKLFVSSIVTRFSRGIEIDEALVKSLPRSLEYLVAKENCFETIAENVFDSLPEN…	complete	Plasma membrane	3	BgTLR59	5	OX365782	10	97.281	6290	KAI8760556	854	leucine-rich repeat and death domain-containing protein 1-like; partial, partial	1609	0
28	BgChr_10	BgiM24851	41346187	41354542	8356	938	-	BgiM24851-RA	LTLCQPPEFPLDSLIKSFSFRFVYLYSRSRFSFSFTDDDIFYVTSAMPQRVRQSLLRNTLLIYITVSSVTISADVCSEKLSDGAVDPCISPYQDTVHYSPKFFPQVGTKIKAVTLSDDSKWKFGNKGDLIEKEYQCVCTPIFCDCSWLNLTTVPQNLPKSIVALNLAQNFIRDLPNCSFCNYTNLMHLDLTRNELTKFQVGSFWGLANLTILNLYNNTIFYSSKNFPAGVFEPLRSLRCLKINRNLHASYKRSFSYPDLALANLVSLESLYLDGISDLNFGKGFGKLTKLRTLVLAGHLEGFCQVGSLTNKTFRNLGQITSLNISSCNLRGENVSSDMFKPLVNLISLDVSFNLALGLSIFLAALKNVNTIEVLRMNFIDSSYLPSVTITQYMVQCLPS…	partial	Plasma membrane	3	BgTLR54	2	OX365782	10	100	8356	KAI8781306	892	CD180 antigen-like	1698	0
29	BgChr_11	BgiM25468	12870080	12878903	8824	738	-	BgiM25468-RA	MHLLLHSLEASGSIHMSILDQTEIDRANTSRRAAALVDIHSDSKMSRTGNTLASDEPVSESNRNESMSSSTQNFVPDLEGVTAKRLPSTAPCDLKINPPSSANILKKYCDLKPYNKTPCVQIGNSKCYCSGGLVNCSGKKNIPNLAYIPKLPAGSVCLYFANNNAKFLQESFFANVSNIRVLDFSNNALTTVSAQTFSKLKNLEYLILNSNSLNSRNLINILRFAPYYRLDLIGVHLDGLSVFKTFTNITTKQIVMDFNFLQQLDLGEMSTLKNIQLLSCRCCNINGITSAYIPTLTQLDLRNNNITDFPKTCRANSTISMTREPRIEENEGSSPSFFPSLSQLYLDSNQIVQLPESVDLCVSQMNVLSFAQNNITRIPSKIFASLTRLTRIDMKKMAN…	complete	Plasma membrane	4			OX365783	11	99.966	8826	KAI8743428	738	slit-like protein 2 protein-like	1399	0
30	BgChr_12	BgiM28067	33713112	33716153	3042	1013	+	BgiM28067-RA	MLRSAMVLCVFVTSLLSSFNVMDFFPPTPGNNSASEYDNVVTMSSSKSSSQSFKHYETENSVSENSEQDVYNVREIIYNFQYLDARSCPPCICYQRKDNIVDADCSNRQFLRMPTELPVTIKTLNMSLNRMVELNTSNLTKYSQLGSLILRSNPRLIKVSGQSQENISSAMRTLDLSYNNISTIEDSSFRCFVNLQELMLSGNSLIDISSAMFEGLENLKSLSLSRNKIRFLNVSTFDNLINLEVLDLSRNQLNYNNRSMPHLVFEKLVHLRQLYLQGNVNNRQLYPSLSLSRLSQLTSLYIDVNVGSKLGPEVKTLTRLTTLVFGGHTGHCGLRNITKDFLENTPYLRTLIMYGCNLYHIDPTVFSSVKLLETLEISKTRATYDLYQAFDDLRGLINS…	complete	Mitochondrial membrane	2	BgTLR43	4	OX365784	12	100	3042	KAI8749113	1013	toll-like receptor 3	1867	0
31	BgChr_12	BgiM28068	33724464	33727427	2964	987	+	BgiM28068-RA	MLLFTLILTSARLEGLTSHQVVSGISPVISDASPLEYLPEYLDLSDNDTSMEDTNNAEYRTGFRSGHGDRFECKPCICSHSYHQYILANCSSRRLRDVPDSLPSELWLLNMTDNGMQLFNPESILRYKNLNTLIISYNRKITHISNETFSNLTSGLVILNLTKNSISTIDDGSFHFFANLQQLDLGENSLTNITAGMFLGLRSLRNLNLTKNSILFIENSTFDEMQHLKLLDLSLNKHLSYTLRKFPPRLFEKLFRLQSLYIQGNTMGDHSYPNSALQKLTNLKILSSDALLNCTFGPQLLSLKHLQELYLGTNFGFCRLRNLSRDFFQYTPYLKTFVINGCNIFHIDPEAYANVPNLHTLEISHTSHTYDLYEAFDHLIGLQNSSLKVLRLKFMYRTH…	complete	Mitochondrial membrane	2	BgTLR44	4	OX365784	12	100	2964	KAI8749114	987	toll-like receptor 3	1973	0
32	BgChr_12	BgiM28069	33736620	33739565	2946	981	+	BgiM28069-RA	MLLLTLILTSAKLEGLTSHQVVSGISPVISDASPLEYLPQYLDLSDNDNSMEDTNAEYRTGFRSGHGDRFECKPCICSHSLSQYILANCSSRRLRDVPDSLPPELWLLNMTDNEIQLFNPESVLRYKNLNTLIISYNRKITHISNETFSNLTSGLVILNLTKNSISTIDDGSFRFFANLQQLDLGENSLTNITAGMFLGLRSLRNLNLTKNSIVFIENSTFDEMQHLKLLDLSLNKHLSYTVRKFPPRVFEKLFRLQSLYIQGNTMGDHSYPNSALQKLTNLKILSSDALLNCTFGPQLQSLKHLKELHLGTNCRLKNLTRDFFQYIPYLNTFVLSGCKLVYIDPEAYSNVPNLHTLEISHTSHTYDLYEAFDHLIGLQNSSLKVLRLKFMYRTHFPCR…	complete	Plasma membrane	2	BgTLR40,BgTLR41,BgTLR6,BgTLR51	4	OX365784	12	100	2946	KAI8749115	981	toll-like receptor 3	1895	0
33	BgChr_14	BgiM30032	1488912	1491463	2552	849	+	BgiM30032-RA	TDIIIPSSSTRTEVDHVHLLDTSAALRMSPCAYKHVTVDCSGLGLGNIEPDWFPTDSEMILLNSNHLTCLSKSSFSHLRSLKYLDLSYNYIDHIELGAFEGLFGLVKLNLSYNYVSFTGALNTTEVFKPLRALRDLNIIQNQYVSNGNASYTGLHNLKNLRFLSIGYFEENLYLGPEFRLFEKLESLKITGSVKLIQDNAFENLSGLKELHLIQMRDIVNISQQVFEPLKSLTSLQISNLKTDLQYFLTLLKPFVGRNMSDIFLDSVSMHRKKVYQITKGFLGVKDTKYLVNICLNSFTLINSYITYIYPNAMGGSPVWRSCLRNLKISDNPLEGSSSELYRLLNYKNLETITVNNAFRGCNKFEEFPSFMGASVSKVASRSEIPVGVTKVQMNKVYNN…	partial	Plasma membrane	1	BgTLR25	1	OX365786	14	97.571	2552	KAI8734412	901	toll-like receptor 4	1741	0
34	BgChr_14	BgiM30643	15427343	15429985	2643	880	-	BgiM30643-RA	KIDQMNSSLIFSKLIWLHLCLTITFLHPIPGFQVPEMELAYSVENNPCSYGANLSLRWVNCSTRSLTYLLPSWFPESTTDLMLQSNLLMVLHNDTLTHLHLLERLSLENNLLRYIQANAFQGLHNLNYLNLEYNRLQLFSLPANIFNDLIHLTELRLIQKDISFDEQKKNITKIFSNKSFPENMFLRVINLTLLTITASGDYLYFNEEFKHLNELHTVVVTGTISTIDQNSFIHVQNVQHLSLVDLEEMARMSDLSLGAFLKMRSLNYDLVDLGLRHALQTLRPLVNSTVDSIRFQNVRASNSKYASLMSKDGVLDDSAMQYLLQICVRELHLIGCDIFVILPSAFNSSTFNSCLRTLNIFNNPVIGSIFGLFSVFHLKSVNRLVLTSTFVTHYADDTD…	partial	Plasma membrane	1	BgTLR21	2	OX365786	14	99.962	2643	KAI8747253	908	toll-like receptor 5	1705	0
35	BgChr_14	BgiM30655	15617557	15625733	8177	934	+	BgiM30655-RA	LGCEADVKKKQHIVLAPRLVHSGQLISKTMQDEELYSMICCGIERLIIYFLFLQKLETNIGEAKFFTSAQSKPLNPTGHFMKGVGFCHVNVVESQTLIDCSGRSLQYIDREWFPENTTELMLQSNLLTIVPNNTLNHLCKLERLSLQDNLLTFIEHKAFLGLKSLQYLNLENNYLDLFRLPVDTFCNLRSLTELLLLQSEDLYSSNDQTSTLKKHLHNGSFPDQMFGHLHNLTTLSISVISYSLYFNEEFNHFQNLTNLTISGQVSNIPEDSFQHVRVVQKLTLYLCTGLNNVSDLALSAFSNLKSVIYEKNEFSLHAAFNTLRPLVGTEVTYLRFERVRVARQIYSSLSTKDGLLNENSTQFLKQICLQELNLINNGILVIFRGALTSPTLDRCLKKL…	partial	Plasma membrane	1	BgTLR49	2	OX365786	14	99.915	4719	KAI8747242	925	toll-like receptor 4, partial	1791	0
36	BgChr_14	BgiM30752	18672477	18676766	4290	895	+	BgiM30752-RA	MSLAIKCQLEAGPKFEELKTPRKEWYAIQAVQLVKTFDQTQHFTVLAQGQKNKSHTANNPCDVMDYSDVTGIETIVNCSMRSLQFISKSWFLENTSEIMLQNNLLTFVPNSTLNSLSKLKQLSLQDNLLSYIQPKAFEGLVSLQYLNLENNRLNLFSLPVDVFSDLISLTELRIIQPTENVQRVYSLRNHSRQTTTSSFPDGMFTPLNNLTNLSASVSGQVLYFNKDFIKLKKLTGLEITGNVKIINEFSFENIKTIQNVSLFQFDDIANMSDLVLGSFSNLSYVTYNLIHTGLHAALDTLRPLVNSNVRLIQFEQVQKVPGLKYVSLLTRDGFLDVTSTRYLRQICVEELQLNRNSIFVIDFGTFSGETFNRCLKSIYLINNPLIGTIMAFTEGLTLH…	complete	Plasma membrane	1	BgTLR23,BgTLR24	2	OX365786	14	97.247	3088	KAI8745680	895	toll-like receptor 7	1786	0
37	BgChr_14	BgiM30995	24883713	24887956	4244	921	-	BgiM30995-RA	MAFTLIKALALIVCSIITRPSSDTTSYSIKDGYDKIHQWDDFDAKELFPSRRKGLFQLLGQLDNARSSKNAKNRFSLNVDFSVNSDSMCIEHDVTVDCSNLHLKEINSSWFPNNTELIFLKDNILSKLVNSTFKHLLHLIHLDISNNKISYIEPLAFEGLTSLKYLSLGNNEIAFNRHLRGFFEPLKSLETLILIQKLLKQKSNVPGLMLLPLTQLRNLSISTVTYTLYFEPEFRNLTSLEVLEITGWTQNITNTSFENVSGVKTLILRDMNFIKSMDDQVFALLNNLTSLRMEYDVINLQLVLSLLWPFKGRNMSEIYFEGVSTTQGMTNPMIDGFLTRNDFRYLKDICLNEIAIIKCYIFYITTDAFIDTRASLNRCLRHIKVDMNPLIGSPFALIP…	complete	Mitochondrial membrane	1	BgTLR58	1	OX365786	14	98.136	2844	KAI8745906	883	leucine-rich repeat receptor-like protein CLAVATA2	1757	0
38	BgChr_14	BgiM30996	24911496	24929249	17754	568	-	BgiM30996-RA	MPFQRTGNLRPSPQIDLFLTTVPTNRAMTLSTTKTYQLSSPIAQTHPSKPVIKVSPPLPSDHLLLALMTILSCTTSDTTSYSITDVNDEIHQIGNLGSKKSFLSKRKAESDAFSDNKATAHRCIRHVIMNMNPIIGNPFALLAFTFAENLETIFIASDSKDEYLDAIQNVEALDSREFNRYRRKGTLEHNKQVYKDKSSKNMRNVILKDINISVNVGSECHVYNLTVDCSKLHLKEINSSWFTNNTEMILLNDNLLTQLVNSTFVHFSHLTHLDLSNNEILLIDLLAFDGLTSLKYLSLRHNSISFNEVSTNILKPLNNLQLLDLIQQPSAGITDVPVSLLQSLTKLRTLAINTFNSTLYFGPEFLNLTHLEVLEITGSTRNVTESSFKNVNGLKELIV…	complete	Mitochondrial membrane	1	BgTLR28,BgTLR29	1	OX365786	14	96.178	3218	KAI8745907	458	toll-like receptor 13; partial, partial	889	0	no-TM
39	BgChr_14	BgiM30997	24933030	24942601	9572	916	-	BgiM30997-RA	MATFLEVLALFVCTIQCSYIASNSRNDHHNGTQKEEEITSRETILYRNQGTWEQHEEVHRKKSRINSLNSIVENNSSVSVDSMCTAYSLTVDCSNLNLQVIYSSWFPNSTEIIFLNHNLLIKLTNSTFSHLIHLKHLDLSDNDISEIHLLAFDGLTSLRFLRLNYNYISFNAVSPYIFEPLNNLQSLDLIQRPRAEKVDVPGLMLQPLTQLRSLALCTFSSTLYFGPEFLNLTHLEVLEITGSTQYITEASFKNVNGLKELVISGMSLLKSMDDKVFVHFKNLTVLKMFYTVIDLQRVLSLLWPFTGRAMSEILFRGITATLEMPDPMRNGYLTKKDLMYVTDICLHTFTMIQCNIYYVTTDAFINSTTWDRCLRNILISGNPIIGSAIALFPLALLQN…	complete	Mitochondrial membrane	1	BgTLR30	1	OX365786	14	80.632	2628	KAI8745909	916	toll-like receptor 4	1814	0
40	BgChr_14	BgiM30998	24945568	24947937	2370	789	-	BgiM30998-RA	MILLNDNLLTRLVNSTFVHFSHLTHLDLSNNEISLIDLLAFDGLTSLKYLSLRHNSISFNEVSTNILKPLNNLQLLDLIQQPSAGITDVPVSLLQSLTKLRTLAINTFNSTLYFGPEFLNLTHLEVLEITGSTRYVTESSFKNVNGLKELIARDMQLLKQMDDKVFVHLDQLISLTMAYVSIDLQKVLSLLWPFKGRSMSEIYFEGVTTTFYMPNPMKNGYITKKDLIYITDICLDTVTVIECNIYYITADAFSNRTTWDRCLRNVYISRNPLIGSSIAFFPLVLLQNLTKLTVSDAIRTCQTFSPFPRLSFVEHFFQDISLHYLSLDGQTKFINNLANQELSILNGTMYLYVSKNLLSWNSKRLVPDLSLRLDITFGGADNLQSIDLSDSGFHTFIGH…	complete	Mitochondrial membrane	1	BgTLR27	1	OX365786	14	96.751	2370	KAI8745956	905	toll-like receptor 13; partial	1374	0
41	BgChr_14	BgiM30999	24956607	24961971	5365	909	-	BgiM30999-RA	MIIVFKFVPFIVWTILCNSYYILGYSKNDQYDAKQYIDGRTQSILHSKTDGRSQSNGQDNNEKSPKNIFDENSYSKCIDYQLTVNCANLQIKQINSSWFPTSTEVIFLNDNIISQLLNSTFKHLIHLIHLDISNNKISQIELHAFEGLISFKYLSLCDNEISFDTAVVDIFKPLTNLETLNLVQKPGTQKYDVPASMLQSMTRLRNLSITTVNYILYFVPEFRNLTNLEVLEITGSAQNITNISFENVKGLKELIFRDMNFISSMDDKAFVHLNQLTSLKMTFVVISLQKVLPLLWPFKGRNMSEIYFKGVTTTIRMPNPMVDGFLTKKDFKYLTEICLSSFSIIKCDIFYITTDAFINRTTMNRCLRHVEVSENPLIGSPLALLPLGLIENLATIFVG…	complete	Plasma membrane	1	BgTLR26	1	OX365786	14	96.241	4815	KAI8745911	909	leucine-rich repeat receptor-like protein CLAVATA2	1814	0
42	BgChr_14	BgiM31037	25540360	25551662	11303	1000	+	BgiM31037-RA	MDEQKSTGDSESTGAMYQNTLLNAASHSIDTGIRSRSGSNNVEPLPTKQKDSQTRTHEWVEKHFDVFVKTLDGKTVTIQVEQDEEVTIFKKKVQEKTNVESIFCTYASLEIDSVKVGSSETDDSESNKYVLFQRKGKFQHKGLHQKTKLLKDVTKKVSNESVFVIVDSVCFQYDLTINCSNLQLKEINSSWFHNSTEIILLNDNLLTTLSNSTFSVLIHLTYLDISNNRISNIGILAFEGLSSLKYLNLSYNEISFVGVSENILKPLKNLKYLDLIQDVNTQTSDVPGSVLQTLTKLTNLSISTVSYILCFGPEFLNLTNLKVLMITGSTRNITEASFENVNKLKELVLRDMMSINFMHHKVFVHFKYLTRLEMTNVFIDVQQVLALLWPFMGRHMSEI…	complete	Plasma membrane	1	BgTLR20,BgTLR48,BgTLR61	1	OX365786	14	95.496	5062	KAI8745941	898	leucine-rich repeat receptor-like protein CLAVATA2, partial	1746	0
43	BgChr_14	BgiM31038	25566230	25570327	4098	899	+	BgiM31038-RA	MLTSLVCITLCCSVLKSIAHNEGSQKEGFDSSGSILYTEQGTYQQDVHFYEMNSLKEIQNVISDYECNAYNLTVDCSGLNIKKINSSWFRNSTEIILLNNNAIQKLDNSTFVNLYHLKHLDLSNNMISHIELLAFEGLINLKSLILRYNEITFEQISPFIFKPLYNLEHLDLIQKLTTQKSDAPVLMLQPLTQLRNLSISTVRYVLYFEPEFLNFTSLEALEITGSTRNITDSSFENVKGLKELFLRDMVSMSFMDDHVFVPLKTLTRLRFNTFVIDLQHVLSLLWPFRGRNMSEMFFQGVTTSRLLPNPIKNGFLTQRDFVHLTHVCVESVSLIFGNIYYITANAFINRTTWNSCLRHVAISGNALVGSSAALFPLGLLANLETVVINNALRPCLSFS…	complete	Plasma membrane	1	BgTLR53	1	OX365786	14	97.908	4110	KAI8745942	899	leucine-rich repeat receptor-like protein CLAVATA2	1770	0
44	BgChr_14	BgiM31039	25575563	25581312	5750	906	+	BgiM31039-RA	MKKVSLLSVIVCGLLQCGCVYFQGGSLEDRHDDVVKDSESSDYVLKRKKGIEHEEKQKDRMKITRREFSVYFDSPCVELNRTVDCSGLNLDHINSSWFPNRTEIIFFNSNFLYKLENETFSHLIRLKHLDLSDNHISTFDLLAFEGLLNLKYLSLSYNKINFAKVSVNIFKPLKSLEHLGLWFQQDQRYDIPYGMLQPLTRLRNLSISTVQSSLYLGPEFLNLQNLTVLKITGSTRNITNRSFENIEGLETLVLQDLTFINFIDVDAFIHLKHLTSLILRRVFLDLKNVLPILWPFRGRSMKEIYARIVTTQISVPNPWKNGFLARKDIMYLTDICVESVTIFYCNIYYITADAIGTATTWHRCLRVIVLTENPLIGSYIALYSLSILQNIATVVVNKA…	complete	Plasma membrane	1	BgTLR2	1	OX365786	14	98.116	3662	KAI8745943	906	leucine-rich repeat and immunoglobulin-like domain-containing nogo receptor-interacting protein 2	1822	0
45	BgChr_14	BgiM31040	25592099	25593787	1689	562	+	BgiM31040-RA	MSYCNIYYITADALGNTTIWNRCLRYVVLSENPLIGTYMTLYSLSILQNIETVVVNKALRSCEPISELSRLGTKDKYFFENMSQKDSEKRFTIEDPVLKFNSLSRDTHMLPSKTVYVSNGTVYIHVSESLASWDSQQLLPEASFEQDITFKGANNFKYIDISNCGIHTFTGNIKGLSSLQTVILSENNLNYLSESFLDGFLGLENVYASKCNIDKDFFAMKSDRIFQKTRLLKTLDLSKNYLNTLSPGTFLTNSEIINLRLSDNLFNDIPFKLTLTPSLVELDLSNNLITTLTSETTNLLDWLYSKNGQMKLKLNGNILSCGCRDLTFLHWLNQTLIQLDNNRNYTCMNKDGERTNTLAFSDLKSLWRQCWGELFFYIALITLCLYVIGVVLLFLILKN…	complete	Mitochondrial membrane	1	BgTLR1	1	OX365786	14	97.099	1689	KAI8745944	562	toll-like receptor 8	1111	0
46	BgChr_14	BgiM31041	25601249	25606083	4835	837	-	BgiM31041-RA	MPMTYKSIEPTRLQMLQRLDPICFKFVFIAILTYKTVSLTACSPRTSLLTDATNPCDLIDVSGKTVVNCSGRESNHLNLFKLPVDLFRDLINLTDLMLAQYVKYGKFQQSNVYTLSNKSFPDAMFRYLVNLQILSVSSSSNILYFNEGFAKLPYLRELHISGTFSRIEDHSFLNVRSVTDLYLVICPVINFFSEAALAAFKSLRSIQYQMLDLGLHKALGTLRPLVNTNLTTVLFFQTRRNTFNYLSIENGDGILNATDTEFLRQICLEELVFNNNHIFILESGALFSPTFNRCLKKLYIFEKNFIGSNRASFEIFLLQNLREIFIAHSVITRNMQNNVRKVFKLINAFDNFTLDASYQENIFTPYYQLFSKQNSPLPFEFKFSKNTYSERGSQSTEIT…	complete	Plasma membrane	1	BgTLR37	2	OX365786	14	97.092	4848	KAI8745945	812	toll-like receptor 4	1548	0
47	BgChr_14	BgiM31042	25607825	25620810	12986	911	+	BgiM31042-RA	MSLHVECSEKQSVPVAFPRVSLNPSAHGHRYHKENKLVIGDFETSEHILNGKTGIDHRYEQNYRSKSTKKKVHLNSDDVCTRFSLTVDCSGLKLDHINSSWFPNTTEVILFKQNLLNKLPNSTFSHLIHLKHLDVTHNNILLIEPLAFEGLINLKYLRLGSNKISFEKVSVDIFKPLESLLHLDLWFLKDQRCDVPSAMLQPLTHLQSLTISIVSFSLYLGPEFLNFKHLELLKISGSSRMITNKSFENVGGLRELVVREMMFINFVDINALVHFRNLTSITLIGISFDLKNALPILWPFKGRYMKEIYALLVTTQKSIPNPWKNGLLTKNDLIYVTDICVETVSMIRCGIYYVTQDALSNVATWNSCLRNIVISRNPLIGSYFALYPVSLLQNIETVV…	complete	Plasma membrane	1	BgTLR32	1	OX365786	14	90.786	3180	KAI8745943	906	leucine-rich repeat and immunoglobulin-like domain-containing nogo receptor-interacting protein 2	1236	0
48	BgChr_14	BgiM31054	25739652	25744952	5301	905	+	BgiM31054-RA	MATFFIMKILIIMCNILGHQCSYIASDSKDEYLNAIQNVGTLDSREFNRYRKKGTLEHNKQVYKDKSLKNTKNVILKDINISINVGSECHAYNLTVDCSKLHLKEINSSWFTNNTEMILLNDNLLTRLVNSTFVHLSHLTHLDLSNNEISLIDLLAFDGLTSLKYLSLRLNSISFNEVSTIILKPLNNLQLLDLIQQPSAGITDVPVSLLQSLTKLRTLAINTFNSTLYFGPEFLNFTHLEVLEITGSTRYVTESSFKNVNGLKELIVRDMQLLKQMDDKVFVHLDKLTSLTLAYVSIDLQRVLALLWPFKGRSMSDIYFEGVTTTFYLPDPMKNGYITKKDLMYITDICLDTVTVIECNIYYITANAFSNRTTWDRCLRNIYMSRNPLIGSSFFLFPL…	complete	Plasma membrane	1	BgTLR35	1	OX365786	14	97.386	5317	KAI8745956	905	toll-like receptor 13; partial	1791	0
49	BgChr_14	BgiM31137	27506957	27509587	2631	876	+	BgiM31137-RA	MDGFSLNVFLLFNFIGSVHSSLYKENIFVYACDGSPCSKSTIDVNFEVADCSGRSLQCVSKTWFSNSTNEIRLQNNLLTVVLEDTLNDLRGLEILYLQDNALNDIKPNAFQRLYNLQYLNLENNNLVLFDLPVTIFCDLISLTELRLVQKFEDSQEVDNRNASFPDQMFGCLRNLHSLRVSVITSTLYFNAEFQNLKYLSTLYVTGTFHSIEQNSFENVQYVTSLELRNCEAINRFSDLALGAFNHLSSISFSNVPIGLQKTLHVFRPLVNTNISFINLYRVQLENRRLMSILTKDGMLTGNSTIFLQQICLNTLQLQENYIFVIFKEAFRSDKLRSCLKTLYVFEKDILGDLMALYDILNLLNLKSVAFGDPQFMVWDPTASLYVFNSNTGKREISFK…	complete	Plasma membrane	1	BgTLR19	2	OX365786	14	99.391	2629	KAI8746037	876	toll-like receptor 4	1740	0
50	BgChr_14	BgiM31298	30900246	30903873	3628	935	-	BgiM31298-RA	MGKITGLLFFLFTSVRVTPSMKNTVNDIYRVRKDVLTKYRNTEEYDLGQRKGPLKQMDTRETRTPYGHFISDTAFISPKNILKATRPLAFHLRNLKNQTSPCSTWNLTVDCSYKSLDHIESSWFPSNTTVLLLNNNKLVTLHNETFAQLTNLTRLDLSSNDIRRIDAGAFQGLHNLQELNLHMHCCNFTDHYSLESIFAPLRNLRILNAMHNSDVGVLTYSYTFLTRLPLLQSLSIDFDLDTLDCGPEFNDLKNLTFLQFSGQVMYIDDRSFQNVAQLKNLSMDHLSNINNISHNAFKPLSNLKVLTMYHVLLYVQEILSLLEPFQGRNMTEITLDTTTRTLTQVNPTRNGILTDHDTKYLMNICLESFTLIDNRIFYIKPDAVQNIYTWKKCLMHLYI…	complete	Mitochondrial membrane	1			OX365786	14	99.245	2783	KAI8746193	935	toll-like receptor 4	1842	0
51	BgChr_14	BgiM31326	31436202	31439791	3590	881	+	BgiM31326-RA	MFILYRLVLFCLFSVSIYSSCDLKSEMLASGHFPKLDFTPCAIVNVTVDCSCLSLTDIQPSWFPSYTEVLLFNNNKLKVMPNYTFSHLQHLKILNLSKNDIQEIEIDAFHGLGELENVQLYQNKFCFNDSVKLDRIFQHTPSLTELNIIQNTDCDNVTNSFLTKLTKLRRLEIRYNSDRLYLGPEFTRLRDLKYLKIVGDAQIIDNLTFVYVGNLTGLELSIMNSLNSISSDAFQPLINLKSLRIIDISLNLSYVLSRLGPFQGRNMSEMTLDTISIDVHAERPREDGYLTRNNTQYLRNICVASLSLQNCRIYYITVDAVGGDQLETWNNCLVNLVISGNPLTGNRFALLKLVKLKQLKSVTMSDVFRSCVDYAQFPLHFEEHRLDSQSNGSISTAIE…	complete	Mitochondrial membrane	1	BgTLR18	1	OX365786	14	100	3590	KAI8746212	881	leucine-rich repeat-containing protein 4B-like	1722	0
52	BgChr_14	BgiM31327	31444950	31449765	4816	718	-	BgiM31327-RA	MINRRNSLTLSVSVLIVLTVYFILDYNVKKIFNQGRTNLSQNLHRVIRQKIYNSQNLESGQVKATRISKENQFYLCENMVNPHNAIVQPKDSPCGYICGTVNCSEPFKDRNMTEISLYNVNNIHTRTDPRVEGYVTYKDTKYLLNICLETLTLMQVHIYYFTLDAFRYLDTWNRCLVNLYISKNSLLGSELILNRLLTIKTLQRVTITEVFRPCFQFENFPRSSLSIQVKGKSQSCSKENDKLSLQESMFTTKDYKLSNFSEENVSLKTEQDSSCGLHQIIRISESLKYLNFRGTVGGQYMFCNFVFHGAQNVEYLDISDGGFKNFTGSVVGMESIKTVILSGNDVSLISKSYLDTAPALENLALANCQLDREFMSIHSGRLFQNLTRLQQLDLSSNLL…	complete	Mitochondrial membrane	1	BgTLR17	1	OX365786	14	99.979	4817	KAI8746213	718	toll-like receptor 7	1414	0
53	BgChr_14	BgiM31329	31457821	31461169	3349	897	-	BgiM31329-RA	MSTLDNLGWINNKVKRRYNFQNVGSSQEQWETQISTENSFYFSDQVIINPHNAIVQPKDSPCSYNCGTVNCSGLSIKEIQPSWFPNETQTILLNTNSISRLSNSTLSHLEDLLYLDLSDNKIELIEIQAFDGLHNLKILNLYNHKLKFSNSNEFLRIFEPLISLEGLNILQDIDLPKVEMYSFKFLEKLPTLRNLSTEYDLEILSLGKEFRKMPNLTFLRLSGSVEIINDFSFTNVADLIELHLEELDNLHNISQAAFWPLTKLKVLKMYKIAISAQNVFSLLQPFENRQMTEISLHTVSSEFSRSDPRVEGYVTSTDTKHLLNICLETFTLIKCRIYYFTPDAFQYLDTWSKCLVNLYISFNPIQGNNLCFERLLNMKTLQQVTVTNVLRPCFQYESF…	complete	Mitochondrial membrane	1	BgTLR15	1	OX365786	14	98.477	3349	KAI8746215	940	toll-like receptor 7	1691	0
54	BgChr_14	BgiM31330	31467212	31471180	3969	922	-	BgiM31330-RA	MDWRTTSWMLSTLMFVMVIVYFVLDYNVNKLNNRGWINNHLLKHLHKIKRTNNIQKGGSGQEKFDIHTSTKNRLDLQDQDLCYTHNTFLQSKVSPCSIVCGTVNCSGLSIKEIQPSWFPNETQTILLNTNLISRLNNSTFSHLTNLINLDLSDNNIELIEIHAFKGLHNLKTLNLYNHNLKFDNSNEFQKIFGPLTSLEELNILQDPHKVGMYSFNFLENLPTLRKLSTEYDLETLSLGEEFRKISNLTFLTLSGNVKIMNDSSFSNVAGLIELHLELLKNLHTISHNVFLPLKKLKVLKMYVIEITAQFVLSLLEPFQDRNMTEISLDIVSFIHTRTDPRIEGYVTYNDTQYLLNICLETLTLGALYIYYFSADAFQNLETWNRCLVNLEISHNQLFG…	complete	Mitochondrial membrane	1	BgTLR16	1	OX365786	14	97.683	3970	KAI8746216	922	toll-like receptor 7	1763	0
55	BgChr_14	BgiM31331	31481173	31485036	3864	919	-	BgiM31331-RA	MFHFIQPITSSMSVVCLVTLYLACDQLVHTSKTTVLHSRAPKQEIKNDLKSGLIQVSTTLSGQQFITTPNTQTNSETDNILFQTNDSPCTIVSLTANCSGLGLVDVHSTWFPNRTETILLNNNLIKKLTKSFSHLANLTSLDLSENVISIIELNAFEGLHNLKSLSLFNNRLNFTDSNSFKDIFKPVIYLQELNIIQNYLYTAGMHSFIFLEPLTKLRSLSLGCDVETLYFGEEFREMSNLSVLRISGNIKIINNSSFTNVAGLTELYVESLDNLHNISQGAFLPLAKLRVLKMFQLPMSTQYVLSLLEPFEGRNMTEIKLDTVSSTHTRSDPRIEGYITYRDTKHLLDICLETLTLINCRIYYLALDAFQHVDIWNKCLKNLYISHNTILGTFTALSR…	complete	Mitochondrial membrane	1	BgTLR22	1	OX365786	14	98.198	3552	KAI8746217	919	CD180 antigen-like	1733	0
56	BgChr_14	BgiM31333	31506338	31512516	6179	920	-	BgiM31333-RA	MSSYLSIVLTLYLTLDYNLSQSQSKRFVDATLPVNQDNGKRYNSYNDATNREHQDTTQPSTGSHFNELLPTSSPDDNHFPMNNLSCSYSNHTVHCSGLSIYDIQPSWFPNVTETIFLNDNLITTLQNFTFSHVYNLTFLDLSDNNIEVIEIHAFEGLHSLKTLNLYNNKLTFGESQDFQQIFQPLTSLEELNIIQDYQYKVGMYSFRFFEQLPTLQNLALGYDLETLYFGEEFRKMSNLTILKLSGNVKFIIDASFANVAGLRELQLDTMPYLSNISHNAFSHLTHLKVLKMNWLQFSSQYAWSTFAPLQGRNMSVISFNTVSSFHTRSDPRIEGYITRDDTKYLLNICLETWELINCRIYYLTLEAFQNIETWDKCLMNLCMSYNSLQGSDAVLFRIL…	complete	Mitochondrial membrane	1	BgTLR42	1	OX365786	14	99.385	6182	KAI8780205	875	toll-like receptor 7, partial	1682	0
57	BgChr_15	BgiM32468	23671902	23692147	20246	931	-	BgiM32468-RA	MASFNIAIYIVITLFIVYSAHVPDCNGYSFKKISNKNFVRKSSSYVQERHFGQALGLEKLLPDSKPTSRKTVAQKYARQRRSFVHAMRVGMSSAGSVIDSKHLSFQSSLRAESNCSEVVPSVNCNATNCIYNNDKCDCQHLNLTCIPTNLHTNITSLKLGNNSIREVPGYVFCRYTELKSLSLARNKISHLYNTSFCGLGSLTHLDLRNNHLSMVEGTFPALVFQPLTNLTELRINKNNQSSLDNSNYPDVALSQLTNLETLYMDGLTNKTFGPGFKNMTRLKNLSMTGFVDGYCNMGSLNYSTFENVPTLTFLNISNCHLMSIYSDTFSNLTNLKVLDLHYNENLGIDNFEQITASLKKLPLEFLDASTIESRYATGKHVKENQIQNLPLNLTTLKVA…	complete	Mitochondrial membrane	3			OX365787	15	99.98	20250	KAI8770427	931	toll-like receptor 3	1882	0
58	BgChr_15	BgiM32615	26636666	26643438	6773	899	-	BgiM32615-RA	MEFIMKIMLIKIVCLVISSSHTAARSELTRGTSKRKIVSSLIGNQLYPKSSTSANVVDGQVTTILTSDAYVVDSQGRTQISKSLATMKNLVTSTACSCFSKKCKCVGLNLTSVPDYLDHSITSLDLSYNEISSLKDCSFCNYTNLSVLRLFRNSLQVLTVGSFSRLSKLQCLNLAGNKLTYNNVTFPAGVFSDLNSLTTLYLHDNTKVCETSCSYPDSTLSELTRLRTLSLDGISPFILGPKFKDLRRLRHVMFSLGMCNIDALTDETFVNVIQISTLNLKNCNILGTTVSNNTFTPLVHLNSLDVSNNSKLRVQHLFRALSHSRKNNITKLRLNSIEPFYSTSISIDYSVLIGLPQSLIHLEAKENHFETIQPGLLKNFPENLAYIDLENNNFFFDSY…	complete	Mitochondrial membrane	3			OX365787	15	98.816	3633	KAI8770562	899	toll-like receptor 13	1695	0
59	BgChr_15	BgiM32627	26741610	26754065	12456	847	-	BgiM32627-RA	MLLHFLCIVLSSNCITGEDNSFSYYNADNIGWSRRSLFKGQCQCTYIACNCSGQGLSTVPKNLSASIRVLDLSNNIISNLSDGCFCRYTELQYLNLSLNNIAKLQVGSFARLNKLLELNLRENKLCYNNLTFPKGVFCDLTSLLLLKLDENSDPSTCENSNYPDNSFANLTRLKVLHLDGLNNQTLGPGFRALVSLENLTLSSNKKKFCNLISLYNDTFLNVGRIKLLDISHCKLVGSAMENGSLVPLKNLTVLDMSYNFLIEMFAFSYVIREIRNYKLEILKINFIRPGYATPFTIGRTLIDCLPRSLTYLEADGCNFISVATKSLSFLPSNLRYLSLKNNRLSHGYYIKELNNLAHLEEIDLRGGNLNDFPDTLFNGEFQCSQSENSISLQKDFIFK…	complete	Plasma membrane	3			OX365787	15	96.633	4485	KAI8751490	847	Biomphalaria glabrata toll-like receptor 3 toll-like receptor 3 Pattern recognition/Resistant factor	1643	0
60	BgChr_15	BgiM32879	32283930	32288232	4303	896	-	BgiM32879-RA	MVFWIVCFVITICVGRIPAFKPYDTDCVEYKSSALELYDTGSIPFDNRYFDEILKYSEDDAFVVPQDSELNNSHYDTMSSNTLHKGREDSKPTQCSCTLTVCRCSNMRLKEVPQNLPRTVIKLSLDLNLISDLPNCAFCNYSRLIYLDLSSNNLTQLQVGSFWGLLTLIYLNLYGNKLVYLEKTFPIRAFSDLKSLKYLKLNRNSPPMYMVNYTYPDNILSELNNLETLFLDGLDSLYFGVGFRKLSKLRTLVLSGSNEGFCKIYEIPEFAFTNLQQISKLNISNCFLTEGRLGDNFLGPLVNLKDLDISFNFEMGITYALHQLNFIRGYKLQILRMNFVHSRYLPPVTLNKSMIQSLPENLRYLEAQDNNIEFVEEGALWAMPPNLTYIDVGGNIFLY…	complete	Mitochondrial membrane	3			OX365787	15	97.539	4308	KAI8751719	896	toll-like receptor 13	1769	0
61	BgChr_15	BgiM32881	32304668	32309875	5208	919	-	BgiM32881-RA	MVFWIVCFVITICVGRIPAFKPYDTDCVEYKSSALELYDTGSIPFDNRYFDEILKYSEDDAFVVPQDSELNNSHYDTMSSNTLHKGREDSKPTQCSCTLTVCRCSNMRLKEVPQNLPRTVIKLSLDLNLISDLPNCAFCNYSRLIYLDLSSNNLTQLQVGSFWGLLTLIYLNLYGNKLVYLEKTFPIRAFSDLKSLKYLKLNRNSPPMYMVNYTYPDNILSELNNLETLFLDGLDSLYFGVGFRKLSKLRTLVLSGSNEGFCKIYEIPEFAFTNLQQISKLNISNCFLTEGRLGDNFLGPLVNLKDLDISFNFEMGITYALHQLNFIRGYKLQILRMNFVHSRYLPPVTLNKSMIQSLPENLRYLEAQDNNIEFVEEGALWAMPPNLTYIDVGGNIFLY…	complete	Mitochondrial membrane	3			OX365787	15	97.43	3813	KAI8751721	919	toll-like receptor 13	1817	0
62	BgChr_15	BgiM32883	32330450	32336235	5786	905	-	BgiM32883-RA	MSTSVKLSAWCVFLLCLSEGNAKKPLDKDCSDYYPERHEDKNSCIFEDHHYNEFSALNVDSYQTTFLNRHQKAGDELESDFDDWNKRLGKKTFYSDPNQTLEHCTCVSTRCDCSRSHLKDVPKDLPRNVTHLNLALNLISKLPDCTFCNYKQLIYLDLSSNKLTRLGIGSFRGLKNLTMLNLYNNSLIYLSQTFPIGVFSDLKSLRCLKLNRNIENNYSSSFRYPDKALSKLTNLETLYLDGFIRAAFGSGFRNLIKLRSLVLAGHKEGYCLINGFDNRSFLNVKQITLLNVSNCNIWADKQTEYIFKPLVNLQTLDVSYNLDIGVNYLMRALKTIDQNNITRLIMNYIESSYHPSITISKSMAQSLPISLRYLEAQGNNFESVNEGALQFMPPNISYI…	complete	Plasma membrane	3			OX365787	15	94.706	3230	KAI8751723	905	toll-like receptor 3	1858	0
63	BgChr_15	BgiM32884	32346531	32355734	9204	906	-	BgiM32884-RA	MSIRLKRWNVRLTIFLCITLTTAWATYDLDCSEYQPELQEDENSCTFDDFQLYEFSDLKVDHYQKKIPNTYQQDQDESENYFHQWNKWLGKTFYSYPRETLQRCTCVSTRCDCSRSHLKDVPKDLPPDVTHLNLALNLISNLPNCTFCNYSQLIYLDLSSNKLTRLETGSFWGLKNLTMLSLYDNGLIYRNNTFPTGVFSDLKSLRCLKLNRNILDNKFRSSFRYPDEELSELTNLETLYLDGLARAVFGGGFSNLVKLKSLVLAGHKEGYCVINGFDDNSFFNVKQITQLNLSNCNIWADKQTEFIFQPLVHLQSLDVSFNIDLGVDYLMRALRNMDKSNMTSLRMNYIDSSYHPSVTITQSMVQSLPVSLRYLEAQGNNFESVSQGALRYMPPNLSY…	complete	Mitochondrial membrane	3			OX365787	15	97.394	4950	KAI8751724	906	toll-like receptor 3	1653	0
64	BgChr_15	BgiM32885	32362472	32368179	5708	899	-	BgiM32885-RA	MSVSVKRWNLRCAFYCCLSLTRALETYDIDCKEYQPELQKDENSCTFDEFSALKVDDYQNTFHNKYQDTQYESENDFNDWDKRLGKNTFYSYPNETLEHCTCVSTRCDCSRSHLKDVPKDLPHDVTHLNLALNLISSLPGCTFCNYSQLIYLDLSSNELTRLLTGSFLGLENLTSLNLYNNSLFYLSQTFPIGVFSDLKSLRCLKLNRNIDNEFSSSFRYPDVALSELTNLETLYLDGLVRAFFGRGFKNLVKLRSLVLAGNKEGYCKIIGFSDNSFLNVKQITLLNVSNCNLRGDKQTERIFKPLVRLQTLDINFNLDLGVDFLMRALGNMTNNSITSLRMNNIYSNYLPLVTITQSMIQSLPVSLRYLETQGNNFQSVNEGALQFMPPNLSYIDAGG…	complete	Mitochondrial membrane	3			OX365787	15	96.35	4877	KAI8751725	899	toll-like receptor 3	1685	0
65	BgChr_15	BgiM32890	32414038	32426387	12350	1058	+	BgiM32890-RA	MTFLETIHSGRTRQKCITCQCLTGFICKHFHPHTIGTEMKILLIFIIMTWRKVTSSPIKFDVMDCMEYLSLSLDNDDACNLDGSYVEENFRADREEDVYMKHIKQGQDTYGNTHRMYDPCKCNFIGCNCTGLGLKNVPGDLPQNIQKLRLDYNAIAVLPNCIFCSYSQLNYLDLSYNNLTQLQVGSFWGLEHLNWLNLGNNSLMYVKETFPNGVFSDLVSLRCLKLHRNLHSNQYIDFHFPDEVLANLTNLESLYLDGFDSLVFGEHFKNLTELKTLDLSRGHCNIRSLSKSALSNIYQISKLNLSGCNLQGDILNSNVFKPLVNLKHLDISFNRDLGVKSFMSALKEIRNYNITTLVMNFIESLYSRSLYISQDIVKSLPSSLIYLEAQGNCFESIDP…	complete	Mitochondrial membrane	3	BgTLR56,BgTLR60	5	OX365787	15	99.271	3565	KAI8751730	751	CD180 antigen-like	1507	0
66	BgChr_15	BgiM32893	32437086	32441449	4364	281	+	BgiM32893-RA	MTTLPLETRQCIDRLLTNHSVLVDLSNTPIQCDCTNIDFLKWMTSSRAFNSRFTNYMCRYDNSSMAVYVTDAYKETLQEFNWKCADHSILFLVVTSATFCMVCCVTAALLYRFRWRLRYLYYAAYLMVKGQTKSTAKSEQFHYDVFISYAYKDEDFILGSLVPELTERKLSVLVHGRDFAVGEFIASNIVTAVKESRKTLVVLTRNFLNSTWCNFEMQMANMESVHTGRPVLVFLIKESIPTAELTSDLLYYLNKNTYIVYPQGEITDVFWDKLARDLLQF	complete	Plasma membrane	3			OX365787	15	95.519	1473	KAI8751733	281	toll-like receptor 13	537	0
67	BgChr_15	BgiM32895	32471053	32480555	9503	890	+	BgiM32895-RA	MKKVLILMIITWIEVTWPIKIYDDDCIEYLQESQSQEDACDWDANYFKETFKPDVVNNVEDYLESTYPKTLDLVSSEDDDVSRLSSKIHDQCTCRSMSCNCTRLGLKNVPNNLPHRIQELRLDFNAIAVLPNCTFCSYSQLNYLDLSFNNLTHLQVGSFWGLVNLIWLNLGNNSLVYFKETFPNGVFSDLVSLRCLKLHSNPNSHHQTGLHFPDEVLANLTNLESLYLDGFNSLVFGVHFKNLTKLKTLDLSQGYCNIKSLSKSALSNIYQISKLNLSGCNLQGDNLNNDVFKPLVNLKLLDISFNTDLGVKSFMSALKEIRHYNITTLIMNFIESSYSPSIFINHDITASFPTSLIYLEAQGNNFESIETGALQLLPPNLTYIIVGANRFLYGEYFND…	complete	Plasma membrane	3			OX365787	15	95.908	4228	KAI8751735	1406	CD180 antigen-like	1804	0
68	BgChr_17	BgiM35040	19452381	19456363	3983	919	-	BgiM35040-RA	MATLYYTFVLFNLVSYNTEALAAFYSRHSISSFIAREHSGGFQGDVFKDNSLNIDKQSREASFVSSQFNHTFEKKVESKLTTNDDSPCRIKNAIIDCSGLSLTKLNSSWFPSNSEVINLSSNELTTLENSTFNHLKNLTQLNIEYNKLTRIEPRAFDGLRSLKMLALSFNSLQFNGASISNDSFKPLRNLEELGLMQSDNNVHDKETYDFLAPLQSLQKLSISSTAATLYLGSVFETLTNLTYLEITANSNYINENSFSNANYLEHLVWNTLDNISNISDNVFGPLQRLKSLRMIHVQYPFNDTLRLLKPLQGRNMSEIYLESVAKSLTTSNPAESGKLTYNDMKYLLTICVQSVTFIDNAIYFIEPDAFKNTQIWQQCLHSLVISENPIQGSGSALFT…	complete	Mitochondrial membrane	1	BgTLR39	1	OX365789	17	99.824	3985	KAI8737166	919	toll-like receptor 3; partial	1839	0
69	BgChr_18	BgiM35748	5885824	5888481	2658	885	+	BgiM35748-RA	MWHQKVKMCLVVVLGCTVSALFVLPNVPTKTKKTMASISLDESNDSPCSSKYFPSQETVVNCSRRSLSLVDNSWFPLNTIVILLNNNELTAIENDTFRNLSKLRILDLSYNKIDRIEPKAFADLTRLERLYLEFNKLDISLLYQKLFCSLVSLLELRIIQGHSSDKDNIRKHIGNFKFRRNNFYCLLNLTILTLDTWDENLYFDKSFQNLTKLTHLGIRGDIESVNETSFENVNDVHFFTFSHASSMKSFDELALSKFNSLDSFSLDSVNIGLRHSLKILGPLANTNMTSISFKNVIQYKDDESYVFKAGEETLSGEMAKYLTTICVKHVALVDNSIYVIETNALNSAIWRECLQSLDLSGNGILGRQLALYSFHMFVNLNSCVLGIHDNDVIRYTPTD…	complete	Plasma membrane	1	BgTLR13	3	OX365790	18	99.285	2658	KAI8752010	885	toll-like receptor 7	1810	0
70	BgChr_18	BgiM35885	9927029	9930226	3198	914	-	BgiM35885-RA	LLHGRARQDLQCEIDCVKMKLVFSSNFPFVILGLCIRIHVLGGANTGTASLQETSKYQDKIPCTLTFRRLEVKADCQRLSLDYVSNVWFPKNITILLLNENLLTTLENTTFVGLSKLRILDISRNLISKIDIFAFVDLVSLEYLNLEWNRLNIYSHPEIDLCPLVNLTELRIKQQWLEGKIQSQRHASSNASKPTGYPKLLGCLTNLRILNLDTRGDTLYFDDFFSNLTKLTYLGIQGGVNQVTNSSFENVKTVKSLYWSACDVAKFDDMAFGAFEHLETLFLDHVAVGFHRALQLLKPLANTNMTSIVLYEVIINLYDKSLGITTGDGLLTKNDTIYLTSICVKQVIIYRNNILVIETGALSSEVWDRCLKFLDLSETSLLSKREILRDVFRMRSIEF…	partial	Mitochondrial membrane	1	BgTLR10	3	OX365790	18	99.781	3202	KAI8785825	907	toll-like receptor 13, partial	1748	0

## Sheet: Supplementary Table 3b
S3 Table. Genomic information of FReDs
FReD#	Chromosome	Gene ID	Start	End	Length(nt)	Length (aa)	strand	FReD naming	Protein ID	aa	Composition	Predicted subcellular location	Structure	FBG-domain(aa)	FReDs
1	BgChr_1	BgiM01678	39454080	39465922	11843	303	-	BgiMsFReDn11	BgiM01678-RA	MKFQLEQQKMDYRHQETSVTSLFITTTALQKELKEVALKMETFPNGNLDLTRDTREELLLPKHDDVIPIDNSVNDVIDRARDCHDIYRSGYRVSALYEIWPEKSRSMIPVYCQMINNTGYTVIQRRIDGSVNFNRRWSEYKYGFGNPYGEFWAGNELIHLLTKQRSYTLRVDFWTWEGTKFYAEYQRFYVEGEKDNYKLLVGEYTGDAGDSLVYHDKMAFSTEDVDNDLHERHCAAENKGGWWYNSCFYSQLNGVYHTAWYSQGQSHYADGIVWYTLKDSEFYSLKKVEMKIKLNDRELNERI	complete	plasma membrane	<78-FBG(218)-295>	218
2	BgChr_2	BgiM05629	40778040	40784638	6599	255	+	BgiMsFReDn3	BgiM05629-RA	MKHSCIGCLLVTCSLVSVTLSTVRHHAEEDLRPTVRTTRTSHRTLNPSFPQTCKDVRKTKGTSRPVVVLADGFEVMCDTRTDGGGWTVIQRRVDGTVNFTRNWQDYKYGFGDFDNGEFYLGNENIHLITSLRHYEMRVDMVYKDKRKFASYSMFRIYGEPEDYKLIVGGYSGSAGDSLSPIHNNMKFSTYDRDNDAHSNNCAMLYKGGWWYNACHTSNLNGIWGIKEFGRGVNWNSFTGFHASANFTEMKIRPIH	complete	mitochondrial membrane	<1-SignalP(21)-21><48-FBG(207)-254>	207
3	BgChr_3	BgiM08540	33144743	33158778	14036	228	-	BgiMsFReDn14	BgiM08540-RA	MQTEGKYYTEALNANDKTQHKDCRSIMKAGYNVSGVYRLSLNGTNYNLPCEFKDGNAFTVILRRWSNSISFIQSWGAYESGFGHPQDNYWAGLAAIYVLTTQGNNNLQINMQDWSGNNQNAVYSQFYLENRNTRYRLHVGPYRGSLPDELSYNNNMPFSTIDAPDPYGCASNMKAGWWYNYCSYTLPTGIYYPNGWYTPSGSMYDGMFWKDWYGYNYSLKFMSMTLSN	complete	plasma membrane	<18-FBG(209)-226>	209
4	BgChr_5	BgiM13762	36188539	36203259	14721	496	-	BgiMsFReDn31	BgiM13762-RA	MASRIISFSVAILMFIICLTKNVGGQSAVCDPYSQFKCCEAGMPYNKRLVKVQLSQFGNMDVVCDTKTQNSSGWILIQRIQLAGSLTFRTTMNLFASGFGRPCGDYWLGLDNMNRITSSGNYMLLIEMRVGGVDYWAKYTTFKVGSWEEEYRLTVSGFSGNVPDKFSANNGANFSTPAMDNDSSGTINCARKYNSGFWFTSCGDVNLNGLIGVTITQVNRDIVGFWAGVTTASEVALQVRADLSSRLTRMYKEGLSHLISHLISSLNSSLISSFIFYLISHLLSHLISHIIFHLLSQLISLVSSQISSHISSHLSSQVSSHLSSQVSSHLSSQVSSHLSSIISYLISSFISSHLSYHLLSHLISQVSSQVSSHISSLISFLISSLISSFIFYLISSLIS…	complete	mitochondrial membrane	<1-SignalP(25)-25><34-FBG(207)-240>	207
5	BgChr_5	BgiM14033	41981532	41989427	7896	225	-	BgiMsFReDn19	BgiM14033-RA	MYWLLLYAIALQETHAQEECPSAKAMFCTTKMDITLKSAFVKSYKPFLCDAETDGGRWIVIQRRVHKDTSFNRNWTDYKNGFGTTCTDYWLGNDLIHEITALNQFELRFDMTYKGNAYYATYKNFKVGNEASKYIMTIGEFTGNVSNNFITQNSSMFSTPDRDNDAASGNCAGGYQAGWWYKACHMTNLNGHFDTSVMGKGVIWYSVTTDYDSLSSVEMKIRKMS	complete	plasma membrane	<1-SignalP(16)-16><33-FBG(192)-224>	192
6	BgChr_5	BgiM14034	41996276	42004037	7762	237	-	BgiMsFReDn21	BgiM14034-RA	MKLQINATVCLGLLLFFTFAIHELFAQKSCTLPKPNFCTRNMNIAEKYAFIKRPKPFLCDTKTEGGGWIVIQRRVHKDTSFQRNWEDYKFGFGSPCTEDYWLGNERVHQLTSQGQYELRIDMTYQKQNYYASYSSFKVDSETNQYRLTLGEFQGNVTNELVDHDTMMFSTPDRDNDLGPTHSCAGQYQAGWWYKLCHMTNLNGHFGINAFGFGVIWYGLTTDYDSLSSVEMKIRKIK	complete	mitochondrial membrane	<1-SignalP(26)-26><33-FBG(204)-236>	204
7	BgChr_5	BgiM14035	42015000	42028711	13712	237	+	BgiMsFReDn21	BgiM14035-RA	MKSEINVVVCLGILLFYAFAIQELFAQKSCTLPKSKFCTRKMSISENYAFVKIPKPFLCDAKTEGGGWIIIQRRVHKDTNFERNWEDYKNGFGSPCTEDYWLGNERVHQLTSQGQYELRIDMTFKGQNYYASSSSFKVDNETSQYRLTLGEFQGNVPNDLDSHNNMMFSTPDRDNDMAPISHCAQSYHAGWWYNYCHKVNLNGQFGNNVLGFGVIWEHLTTDYESLSSVEMKIRKKN	complete	mitochondrial membrane	<1-SignalP(26)-26><33-FBG(204)-236>	204
8	BgChr_5	BgiM14036	42041053	42055789	14737	240	-	BgiMsFReDn20	BgiM14036-RA	MKSEINVAVCLGILLFYAFAIHELFAQVSCKFRESKVCTQNMNFSENYVLVKEPKTFLCDAKTQGGGWIVIQRRVHKDTNFSRNWEDYKNGFGSPCTEDYWLGNERVHQLTSQGQYELRIDMTFQGKNYYASYRSFKVDNETSKYRLTLGKFQGNVSNDFKYHKAMMFSTPDRDNGNYPSGSCAQYFQAGWWYNYCHRVNLNGQFGNKKYGFGVMWDHLTSDYDSLSSVEMKIRKRRKIN	complete	plasma membrane	<1-SignalP(26)-26><33-FBG(204)-236>	204
9	BgChr_5	BgiM14220	46605432	46629810	24379	652	+	BgiMsFReDn8	BgiM14220-RA	MSWLLILILLQMVQTLNCYGLCPRGWFGSVCQYQCHCQGKCSRQGDCDADACSQGWFGYKCQYQDIVSKFEVLYPKIDSELSKLSNGDDTDCIEDERINSVYVHLKATIYFTWMSITVGKPDVLEKFRVYFENDDKRFGCEKQRFKTIDNNTVRIQCEGNQLVNTVILEGEGVTSLCSVHVSSGRNFGLKQKATLTTSQGAIDEKVLADGNRETFPKGNCTPIMGSNNVPVKSWSLTLNVPVVASSFEILNKGNFTTKGSLRLVTINENSSVVLDESYDTDLKLYSNADKEPITGLNITYTKTNPSSLSISLCEVSVYGECVPGTWDIDCTKSCDSHCPDSCNEMDGSCPPGCLGYVDSPACTKKCDIGKWGSYCKKDCHDKCAFKVCQGADGLCSSGC…	complete	mitochondrial membrane	<1-SignalP(18)-18><341-EGF(36)-376><447-FBG(204)-650>	204
10	BgChr_5	BgiM14337	49004841	49024678	19838	235	+	BgiMsFReDn22	BgiM14337-RA	MERHGVYLLLLSLAAVFPSYRCTLGNCPRKISLPCLNSLMHTNTLFPQEELIANMDGYDSICDSSDPKGLFFVIQRRYAASSVDWNLDWETYKTGFGSQCGDFYLGNENIYQLTVKASYLLRIKIDFQDKNFTYYYSGFRLGSEEESYRLSLGITDSANKDLLEHNGMNFSTYDRSDPNGCACFYTSGWWYNACFKVNLFGDMQSTENSFGAIWESITGYGKSLKFTEMAILSQG	complete	mitochondrial membrane	<1-SignalP(21)-21><30-FBG(205)-234>	205
11	BgChr_7	BgiM17095	4896309	4899811	3503	241	+	BgiMsFReDn13	BgiM17095-RA	MISFQFFQSDVWLESTLEDDRTSSFNCTEVYDAGHHTSDIYFIKPLYSGCPIPVWCDMDTPKGGWLVIQRRRDGSVNFTQSWDKYRSGFGDVSGEHWLGNDNIFLLTNQDRYQLRVDLWDFAGNRVYAVYSSFKIDGERDGYKLHITGYSGSAQDSLHKHNGKKFSTMDKDNDARRDASCAQEWEAGWWFDNCWFALLNGPYQNRSDVTWRGLAWNHWKREQLKATEMKIRPLQDDSHQED	complete	plasma membrane	<22-FBG(212)-233>	212
12	BgChr_8	BgiM20067	24106850	24114686	7837	366	-	BgiMsFReDn10	BgiM20067-RA	MLNHSMRHCGRTNNELLQEVKLYRLEEQGKLTKEEVVQLQDRVKSLEASVGRLQVHGKTVDTKLSQMLRYAPVSQRILSHVTELKNEVDNLILNVPKDCQEYFTRGQRNNGSYAIYWPDIGRTQKIYCIMISDKLATQNSSGQGVAENAISNIDANEDTFKSSLITSTQTADHVAVHLQDQSDQFLTEDDNTRAGGWTVIQRRVDGSANFTVTWDEYTRGFGDPSRDYWAGNNFIHAVTCSSNHELWIRMEDINSEIWEARYDTFKVSSENDNYRLLVAGYKGNATDALSYSNTMAFSTMDRDNDDSASHCAEYNGGGWWYSQCHVSNLNGPFSVGMVWYNREGKDWIQLKSTIMMIRQSRRLTLR	complete	mitochondrial membrane	<169-FBG(192)-360>	192
13	BgChr_9	BgiM22850	40388330	40389469	1140	379	-	BgiMsFReDn25	BgiM22850-RA	MCKFISQSVEDQVIGPNDFGFSLILGFCGNDIQRTMFWILLVLSMLRASSGLVSSTSLSRQYICNLDNRVQSRCARLLPKQYSSLAQCVTACLANSSCIGVTRAAGSKCYVHDACALNVSNAACTKANNVTFYTSSVSCPNGGVWVTFGQKCQCSGGWVGDLCTRYTSSCAELVKYGYLTGHEHDVTFQVTNSSNPFKGKCNLISSTAQNTYILKTIGDLHSNCRTWSDYVRGFWDNSFDFWIGLESIRALNKAGLNHVRLDTCFSNGTYQIRGNEYFNFSIDGADKNYTFSFRSSSKLTNESYGDCLGPVMGAEFSTWDMDNDEVDGQNCATAQEAGWWIKACNSTCNPMGSWSTRKMDGFNLQNGLYYEVIMYFMSP	complete	plasma membrane	<123-EGF(42)-164><165-FBG(213)-377>	213
14	BgChr_9	BgiM22851	40395816	40396742	927	308	-	BgiMFReM3, partial	BgiM22851-RA	MCNLTTRKVQGCAQLQPGVFSAINECLLTCNAGCKGVSFNSEGCFHHTRCTLEPVCATNPNGSVMFEKQSPCLNNGQWDDLLDTCQCNGGFVGQICERYASSCYELTQFGYAFAEHEVVLQLSTDSTPVRTLCDLTFFFKQNTYLFKSSGYLRPRCRSWKEYKHGFWFDAENFWIGLDNMKILNKDLNVVYLETRVNNIPYGYRYSDFSLSPENLGFSFVFKYAITFNFLSGHVDCLSPVQATPFSSIDNDQDRDANQNCASLNGAGWWWPTCSALCNPLGSWSDRRMGGLNMKDGRDYVIAMYYSSI	complete	mitochondrial membrane	<33-EGF(65)-97><98-FBG(211)-308>	211
15	BgChr_10	BgiM24580	34685371	34694579	9209	263	+	BgiMsFReDn30	BgiM24580-RA	MTFQVNAEMYVLLFFPFLVQETLAQVSCPSLETLCSTNIDGRKISSFVRNHKKFFCEHGTDNYKWIAIQPPCTSPVISAPRQLLCEVKTDGSRWFVIQSRLRKDISFNRNWTDFKNGFGTPCKTDYWMGNEIVHQLTSRGNFELRIDMIFNGSNYYARYNNFNVDSEENQYELTLNTFSGNVYDEFGIHNHMKFSTPDRDNDIDDRLFCSQMFQAGWWYMNCHYANLNGHFDSPTRLKGVTWTELTTGNYSLSSVEMKIRKKN	complete	plasma membrane	<1-SignalP(24)-24><57-FBG(206)-262>	206
16	BgChr_10	BgiM24583	34767319	34792611	25293	263	-	BgiMsFReDn30	BgiM24583-RA	MTFQVNAAMFVLLFFPFLVQETLAQVSCPSLETLCSTNIDGRKISSFVRNHKNFFCEHGTDNYKWIAIQPPCTSPVISAPRQLLCEVKTDGSRWFVIQSRVRKDISFNRNWTDYKNGFGTPCKTDYWMGNEIVHQLTSRSDFELRIDMTFKGKSYFATYNNFKVDSEKNQYKLTVNTFDGNTYDEFSEHNNMKFSTPDRDNDIDEKRFCSQIFKAGWWYIECIRSNLNGIFDSPIQTMGVTWHAITTSWGSLSSVEMKIRKKN	complete	plasma membrane	<1-SignalP(24)-24><57-FBG(206)-262>	206
17	BgChr_10	BgiM24586	34832203	34839624	7422	236	-	BgiMsFReDn30	BgiM24586-RA	MPSLETLCSTNIDGRKISSFVRNHKKFFCEHGTDNYKWIAIQPPCTSPVISAPRQLLCEVKTDGSRWFVIQSRVRKDISFNRNWTDFKNGFGTPCKTDYWMGNEIVHQLTSRGNFELRIDMIFNGSSYYARYNNFNVDSEENQYELTLNTFSGNVYDEFGIHNYMKFSTPDRDNDIDDRRFCSQVYQAGWWYMNCHYANLNGHFDSPTPFKGVTWTELTTGNYSLSSVEMKIRKKN	complete	plasma membrane	<30-FBG(206)-235>	206
18	BgChr_10	BgiM24600	35250287	35269481	19195	234	-	BgiMsFReDn31	BgiM24600-RA	MKIKVDIMVYVLLFFGIFILGTPAAASCPSEERFCTKKMDITTKSDFVMSYNPILCDAKTGGYRWIVIQSRFLKDTNFNRNWTDYKNGFGTPCKTDFWIGNEMIYQITSMGEFQLRIDLTFLGNAYYGTYDNFKVDSERNNYKMSFGTYSGNVSDDFSAHNNMMFSTPDRDNDSDEKRFCAQIYGSGWWYADCHNVHLNGQFDSPTLGTRVTWFSISSNWHSLNSTEMKIRRVK	complete	plasma membrane	<1-SignalP(26)-26><40-FBG(194)-233>	194
19	BgChr_10	BgiM24601	35305265	35317183	11919	257	-	BgiMsFReDn18	BgiM24601-RA	MTLHVNAAVFGLLLFAIAIQVSYAEDACPPPERFCTQRMNIANNAAFVRSYVPFLCDAKTDGGRWIIIQSRLHRDTSFNRNWTEYKNGFGTTCTDYWLGNEMIHQITSMRWELSVVVVIALGALCSCRRSAGSSLLLSIDLFASGNRYYATYRNFKVGSEKDNYRLSLGEFFKGNADDDFRTHDNMSFSTPDRDNDNSPEQFCAQLYESGWWFNKCLKVNLNGQFDTTVTGKHVIWYVLTGYTESVTSVEMKIRKMN	complete	plasma membrane	<1-SignalP(24)-24><30-FBG(227)-256>	227
20	BgChr_10	BgiM24685	37385643	37391955	6313	367	+	BgiMsFReDn26	BgiM24685-RA	MAKMNTASPYTIYVLLFLSVSTGVWAKTVLNSFTSVPSVSSVCTTLSGFITRNVVSCIMACGQSPTCYGTKWTLNKTCSFLYYDCFSTTSLGGAQLITSDKIYKRNIRSCQNNSTWVNATVGCACVNCWVGYYCERYPKNCSELVSFGYPKTSHTCRLDATGDGQAVGVTKCSLFDSGSVFTSIVFSNSTASAHNRSWAAYEGGFRNNSNDFFVGLKPVWALNNYQGLTTVRVQVDFQSNGVAWTWSRESTNFSMQNTSSGYRFTSAKGLLITNSYVPGTINTTYTLNDLLSLSQGAAFSTYDMDQDNFTTKNCASLAGAGWWFNDCSNTVNPLGLAETIRIPGINMQDPEVQSSFKFFTMYFYNKV	complete	mitochondrial membrane	<1-SignalP(26)-26><84-EGF(52)-135><136-FBG(231)-366>	231
21	BgChr_11	BgiM25213	5741593	5747291	5699	424	-	BgiMFREP24, partial	BgiM25213-RA	MDFLKIVVIFLLTACLYVSAEKVTAEIAAFPQKIRIGLTTDFSIRCLAIPNQHDAGLSKILTLSIKKVQNDVPVTLAVVTPLSAANVMPEARTAKAHGALDHSTNYLNISWKNPKSDLAGEYICEGIGVEASGKNIAFSDSIFVSYEYASTEEYVSTLFQLHKELDQSQAKLKAAYAAGNKTQSELVETQTRLSRRQLPDDCIPVVSNATGCDDPKLTVGYHILEIVPKDGLGPIKVLCHVRIQGEGWIVFQKRFDGSVDFYRNFRDYEVGFGTVSPTTEFWLGLENLRRLLVDNGDENGLRVDMTERGTAFNFTRIYPIFRVGPGAGYTLIADGYSDGGKGLSENSGAKFSTYDNDHSLGCPSSLRLAGWWFHEGCGFVNLNGLWGLASGEASMFWYE…	complete	plasma membrane	<1-SignalP(20)-20><31-IgSF1(117)-147><207-FBG(212)-418>	212	FREP
22	BgChr_11	BgiM25554	15026566	15027552	987	266	+	BgiMsFReDn5	BgiM25554-RA	MVFNIIMFTSILMFQLNNADLAEVVTKKKVGSLDLNCSMKCYIDDQYQPEAPRNRTSGFHPDSCNNVVDNIYSKAIVVLSSGLEVMCDTETEGGGWLVIQRRFNGELNFYRGWQDYKKGFGDYVNGEFYLGNENIHHITTNGTYELRIDFDYNNSKYYAKYSRFYLYGENDGYKLHVSGYTGNAGDSFFSYHNNMKFTTYDKDFDEYGPNNCAVLYKGGWWYKACHKVNFNGIWNSKEYGLGVNWQATTGHHDSATRTEIKIRKNK	complete	plasma membrane	<1-SignalP(21)-21><59-FBG(207)-265>	207
23	BgChr_11	BgiM25555	15047331	15048339	1009	266	+	BgiMsFReDn5	BgiM25555-RA	MLFKILLVIISCFSFQLTQSDLTEVVTKRKVGSIDLNCSMKCYIDDQYQPEAPRNRTFGFHPDSCNNVVDNIYSKAIVVLSSGLEVMCDTETEGGGWLVIQRRFNGELNFYRGWQDYKKGFGDYVSGEFYLGNENIHHITTSGTYELRFDFDYNNSKYYAKYSRFYLYSENEGYKLHVSGYTGNAGDSFSHHNNMKFTTYDKDFDEYGPENCAVLYKGGWWYRGCHEVNLNGIWKSKEDGQGVIWVSITGYYDSASRTEMKIRKII	complete	plasma membrane	<1-SignalP(20)-20><60-FBG(206)-265>	206
24	BgChr_11	BgiM25580	15853262	15866390	13129	238	-	BgiMsFReDn6	BgiM25580-RA	MLLFICVLLTAVTQINAGPSAGFEFSKNLKALIYGRPDSCKDVFSNTSRVVVILSSGLEVMCDTDTDGGGWTIFQRRITGNLSFYRGWEEYKYGFGDVATGEFYLGNENIHQITTKRRHQLRIDLTFNQAKFSATYSRFSLYGEPEGYRLKVSFYSGNAGDNLGQFDNVKFTTFDKDNDIYAGNCADLYKGAWWYTSCHAANLNGIWGSIEYGTGLNWHNTTGYYQSVTMSEMKFREI	complete	mitochondrial membrane	<1-SignalP(17)-17><35-FBG(204)-238>	204
25	BgChr_11	BgiM25582	15880306	15888771	8466	238	-	BgiMsFReDn6	BgiM25582-RA	MLLFVLIILTAVTEINAGPSVGFEFSKNLKALVYGRPDSCKDVFSNTSRVVVILSSGLEVMCDTDTDGGGWTIFQRRITGNLSFYRGWEEYKYGFGDVTTGEFYLGNENMHQITTKRRHELRIDLTFNQAKFSATYSRFSLYGEPEKYRLKVSGYSGNAGDNLRKFDNVKFTTFDKDNDINGGNCADLYKGAWWYTDCHAANLNGIWGSIEYGTGLNWVGTTGFYQSVSMSEMKFREI	complete	plasma membrane	<1-SignalP(17)-17><35-FBG(204)-238>	204
26	BgChr_11	BgiM26062	29715314	29724364	9051	374	-	BgiMsFReDn27	BgiM26062-RA	MKGANKIETLTLVGKICRTEATLLLALSLLFTFNFDVCRTTMLSVRNYTKVVGCYASSDESLVVSKCLERKMAISFLHCISQCSSSTSCKGVVKDKLGGCYFYAECEYIYLGNCNLEDPVTIAVYLDIVNFTHASEGGETTSATNNGTRCIPVSSGTSCESGPKLCNDSNSTGLFWIEARLANLTQVLCEVTSSGEVKVYAFKNDGTAYHNKSWSLYSQGYYINDNNFWLGLENMRSVISSNFTNMKLELVFNSSAYNFNWDYSGVAISNSSTHYTLTYATSKVNSNFWNLLLKNCLVSGKSFSTIDSDNDDDSDDLAAQGNSGWWFEDTGIYNILICNPMGRLTSTSGKMTFFGIDVEKYANMVTYVGMYFYK	complete	plasma membrane	<154-FBG(220)-373>	220
27	BgChr_11	BgiM26078	30016275	30017360	1086	361	+	BgiMsFReDn28	BgiM26078-RA	MWINVLSVALELILFLISFPGCFGIITFKKTSACSTSSNLTLVYASCFEKQNCRSFLDCSTQCNVNTSCLGVLKESNKSFHFHKSCSLIQYPSTCSDTPVLVYLKFTLMACGNGGTYNLSTSKCHCKIGWSGSMCDTAPQNCSVLSTLGYNPGTYWVEIIPSLGGAPKTILCELTSSLTLRNYIFSNSGSSYHNRTWAEYVAGYKVDNDNFWLGLDLMNAYAMSGGKSFKMEAVFSNNAITAVWGNSGVTIRDGSVKYQLTFSGTSSTASGSYSVSLQACLSSGKVFSTWDLDNDGDTGSNLASLAGAGWFFGSSLTCNPLGRLKSALPEGQTDGQILLPNLDMVSGGYLPYFQYVRMYFE	complete	plasma membrane	<1-SignalP(24)-24><94-EGF(43)-136><137-FBG(205)-341>	205
28	BgChr_11	BgiM26079	30027006	30028073	1068	355	+	BgiMsFReDn29	BgiM26079-RA	MSVLTCTFVLLTYFVVCDSLGRETNFVRMTVCYKSNNLTVIYKSCFDKTDCRSLLECSVLCVSQVSCLGVLQTDPKTFYYHKSCSLLDFNDTCGGLLLQVHLKHYLFCGYAKMYNLSRIGWTGDRCDVAPQNCTTLKTLGFTTGFYWVNLLLDPYQPPKLVVCEITSWGQPRFILFKSNGRSDHNKTFAEFVSGYKIDESNYFIGLDTMYYITKYTPQRIDIEVFFTVIVEYASWFFMNVRFGNTTYGYSFTWNSKGTGNNPRYQVHATPCNISYGAYFSAWDLDRDGNTSVNVASKAGAGWYFDKVLECNPLGRLPSVMSAEEENGQMLLPGLDMVNGSYAGYLDYVKMFIDIF	complete	plasma membrane	<1-SignalP(17)-17><128-FBG(206)-333>	206
29	BgChr_12	BgiM26810	3812922	3814073	1152	383	+	BgiMsFReDn24	BgiM26810-RA	MAGFGLTTALIMLCLTAVLIVVDGRSFKMKVDLCRVQERLGKNCFIPDGVMTRSSVLGCARRCVQYAECVGFVLDGDKMCYLMQNCYNVSGQCVEGDEHYTFYKRCPTKEDCLNGGLWDAQSQTCYCSGGFVGPRCERYAISCRDLYDNGYGLMERTRTLLKPPGYSAPFYTNCAILQDEIRTDVVHQTPSVGINNSRSWAEYVDGYYASDNTEVARDLWLGLEKMRHFNQVCGLTTLVLILSFKNESLDVAFHYFKLNVGGADVNYKITYYDVAITNGDQSGVTFKNCLPYGAFFSAPDADNDKDPTVHCGKTAGAGWWFSTCSPYVTCNPLGVPYETGQEALSDTRMRFDGYDIRNLATQFQHLIMYFSENFIFQQSGGVF	complete	plasma membrane	<1-SignalP(24)-24><105-EGF(33)-137><138-FBG(222)-359>	222
30	BgChr_12	BgiM27160	11950328	12041362	91035	303	+	BgiMsFReDn9	BgiM27160-RA	MIGVRKILEVFFVISLCVGLSFESDNSTETTDSNSAKTGKPRKKRRGCKCVQRYMSEVDKLIETKLKEFKDTYLVPSLNDKKEAEAQRMRDALLRLSGDVAETKNTLRTMTSSMESVLEELNSTQKENSKLNKQLNRISGAVANLTKYVDTMQNRLVTRSTNDFTINEIVPEQETSTAPKPVPTQCQDVFEQGAMRFRGDYYIMIKPAGATHAFKALCKMVNNSGWTVIQKRQDGSVDFFRTWDEYRHGFGSLEGEFWLGNDNIHYLTSQGKYLEINITHIRQYNNMIHYTFTATAFVFMSSS	complete	mitochondrial membrane	<1-SignalP(24)-24><181-FBG(121)-301>	121
31	BgChr_13	BgiM29627	29246303	29249501	3199	235	+	BgiMsFReDn31	BgiM29627-RA	MRNNIEIFILNVNFTQALYQKRLDKAILGAQFSPPKSCRDIYSTEDRVVVTLASGLKVMCDTKTDGGGWIIFQRRINGKVDFYRGWKEYRDGFGDYIIGEFYLGNEKISMLTSKLNYEMRVDLAYENTTYFATFSTFKLLGENDIYKLHIGNYIGTAGDSLKRQNNSFFSTFDRDNDIVSGSCAIKRRGAWWYKDCSDSNLNGEWANNNQSAVYWDTVAEWKSATFTEMKIREYK	complete	mitochondrial membrane	<33-FBG(202)-234>	202
32	BgChr_13	BgiM29628	29256424	29263246	6823	449	-	BgiMFREP23	BgiM29628-RA	PQLDFNANSVAPKELLQTLTLNCSVSSSNTSQSSHVHFMYILHETTGVLASIYKTQYNAVTQDKGLTSAHGTLSSQETEDSYLQLTWASPNVSQSGKYFCGAHGVNRSGAEETINATITINVEKITWEDLVHSFLNLHKDVNEVRQIHTSHKPDVIVLKEYIEDSMVTIHKKINEVKESQETTKQDITRIKEDLNITIASIHRQINEGEERQGIIQQDIMRSNAILNRTLTSIQTNLDEVITNMTQPETCNDVNSSEDRVVVTLKSGLKVMCDTKTDGGGWIIFQRRINGKVDFYRGWKEYRDGFGDYNIGEFYLGNENIYKLTSRRQHELRLDLEFQYKNYNAKYALFKLLGENDKYKLKIEGFSGNLDDSLSYHNNQPFTTFDKDNDKWMNKNCAVE…	partial	plasma membrane	<8-IgSF2(116)-123><245-FBG(205)-449>	205	FREP
33	BgChr_13	BgiM29634	29395027	29403091	8065	274	+	BgiMsFReDn1	BgiM29634-RA	MESKVCFIFIIAAFWKPAFMEDVYSCTKDNILRTIANFSCDPITRLDTAMTTLMSSLAAVNKRIDDECLKNVIPDSCRNVYSAASYQSVIFSSGLKVMCDTKTDGGGWIIIQRRINGNVDFYKTWKEYRDGFGDIENGDFYVGNENIYMLTSKRQYELRVDLEFSNKRYFAKYASFQLGAENDGYRLSIQGYSGNMTDNLAYSNNRKFTTFDQDHDDYAGNCALDYTGGWWYGSCTEANLNGMYGRTTYKGLLWVSLTSLSGGITFAEMKIREK	complete	plasma membrane	<1-SignalP(20)-20><72-FBG(203)-274>	203
34	BgChr_13	BgiM29635	29421616	29427568	5953	245	+	BgiMsFReDn2	BgiM29635-RA	MSTVASFSCDQNARLESAIVNFMSAVAAVNKRIDDECIKKNSAQDSCRNVTSVDPRPVVVLAYGLKVMCDTKTDGGGWTIIQRRINGKVDFQRSFNEYRDGFGDFTSGEFYLGNENIYRLTTSRQYELRIDLEYKNVKYYARYSSFKLAGEKDNYRLNIQGYSGNMTDHMLYHQNKPFTAYDRDNDDCTVNCAVEFTGGWWFSNCHEANLNGLWGSVAYGKGIKWATLTGDNSSANFVEMKIREK	complete	plasma membrane	<42-FBG(204)-245>	204
35	BgChr_13	BgiM29636	29433323	29450303	16981	615	-	BgiMFREP1	BgiM29636-RA	MNQLCLVLFLCIEITMGQKTCLYKGKSYNNGEVMSSDDCKTCYCGVFGIYCYNRFCINQVTCKMKKNINKNIPETSSITTKTEDECVSKCLADSKCRLSRYDVSQRLCELASEEVLSKTYFEFGVNVFIKECTEPPNKIATTATSTSETTTMSTSTRIVAKTTTATEPTAIDATSPVTTTEPTTTTTMNTYSSLPPNTKATQDTPTSTNIVNMATTNPPTKLNLDKTSSKTIKVRYLRLAVTPSAIELGKTEALLIYCSLPESSSTPFQNLVSLKLSHSIDKDVYPFKDLASINVADGRVNAHNNEGSGGGVISNTDEPFLSFLFPFPYFHMAGDYRCLAQGNTSDNQPLTLTAIAKVFIEYHSLVSISKTLRSLRLEQIQNGNKTRQQDAIGTKQEDV…	complete	plasma membrane	<1-SignalP(17)-17><50-EGF(60)-109><243-IgSF1(113)-355><408-FBG(205)-612>	205	FREP
36	BgChr_13	BgiM29687	30517307	30530445	13139	626	-	BgiMFREP27.1	BgiM29687-RA	MALFLHLILCGSLVLLSTSELIIDVAPRVISELTAQLVINCSITNNQVQQLDLIKSLTLSRYNETIKEFEDLFVLNSSTLNLNQLVQSQHLQLSFGSLFITLTLLNPTQLDAKVYRCTVTGDNANVANVSLFAYKEVEYERNSTALIEEIRRLKKDENVCQCCLKKDDRSDSSPSSKIQFSGSSEIITEQIEPLTLKCLFKVPNQDPKEISTLQSLFILHETNGVIAYVNKGQPVVIITRGVPSKNVKGKIYVNEPEDSYLQVTWSNLKFSDSGKYFCEAHVKYSGGRTDKLTEMLTITVKSPTIDELVKVLQKVVTQIEEDKDRIQENQQNIKSMKKDLDRNVLGIKRDIDSTKQNIENFSSDVDSTLKIMKESVDTNTQNISKVQENLKTMVANIST…	complete	plasma membrane	<1-SignalP(21)-21><26-IgSF1(115)-140><183-IgSF2(119)-301><420-FBG(206)-625>	206	FREP
37	BgChr_13	BgiM29689	30560621	30562410	1790	439	-	BgiMFREP17.3, partial	BgiM29689-RA	INGVIAFINKQQPVVTTIIDGHLKNVEGEIFDNESKDSYLQVTWNNLKHSESGNYFCEAHINRSDGRFDKLNDIVTIIVRGSTLDDLVKVIQKLQRQAEVDKESLQNNEQKIKAIKEDLDNNKQSIISIKDDLNAKQESIIRIKEDLDNKQHDIISLKEDMNTTEKDIIRIKEDVYTNQENILSITENIDTNKHNMSSLLENLTMVVANVSTAFIEVQNQIDEVNKLPQRYFVPPTSCRNVTSPKARVIVTLASGLKVMCDTKTDGGGWIIIQRRINGNVNFYRDWNEYRDGFGDYNIGEFYLGNENIFKLTSDGLYDLRIDLEFKNKTYFIQYNDFNVFSETEKYKLHIVGKHFGNAGDSLSYNNFMFFSTFDRDNDKRSDIHCAQYYVGAWWHNGCH…	partial	plasma membrane	<13-IgSF2(68)-80><233-FBG(206)-438>	206	FREP
38	BgChr_13	BgiM29691	30588098	30588634	537	178	-	BgiMsFReD16.2	BgiM29691-RA	MCDTKTDGGGWIIFQRRINGEVDFYRTWQEYRDGFGDYIIGEFYLGNENIFKLTSTGQYDFRIDLEYNNKIYFAQYENFKVLNETEKYKLQIGNYSGNAGDSLLDHKNMFFSTFDRDNDKYSGNCAVERSGAWWYYYCSSSNLNGKWENDTYTRTLYWSSLPGYDRISFSEMKIRERK	complete	plasma membrane	<1-FBG(177)-177>	177
39	BgChr_13	BgiM29692	30673103	30690868	17766	708	+	BgiMFREP12.6	BgiM29692-RA	MTLLQHFVLFFSSILLSTSELVIDVQPNVISAEVTAQLVINCSITNNQFQHLDVIRSLTLSRYNETPKEFLDLITLEAKTLNLSQLVQLHHAQISFGNLSISLTLHNPTQFDAKVYRCKVEGDKTNAANLSIVAKKEVEYRTNTTALIEEIRRLKVVEKNDQCTLKNEELTASHHRTNLHFVGSSKVIKELIEPLILTCSLQDLNHNSTVQFMYILHETKGVIATINKDQPVVTTKQESNFNIAKGELSDIKLKASFIEISWNYLKSSESGKYFCGAHVMGPDGRSERLNEVLAIIVLNPTLDDVVKVIPKLFSQADTEKKNILENKQNIYHIQEDINSKQQNIISIKDGLNSNRQNINTIKDELETSRQNIKSITNDLNANKQNIASHNDELNSLRQI…	complete	plasma membrane	<1-SignalP(21)-21><27-IgSF1(107)-133><183-IgSF2()-302><498-FBG(205)-702>	205	FREP
40	BgChr_13	BgiM29693	30699045	30715108	16064	676	-	BgiMFREP28	BgiM29693-RA	MAYLLSLLLGVYLAPSALSDLIIYVQPEIISTVFTSQLMFNCSVTNNQVPNIDVIKSVSLSRYNETIKDFYVLLSLDTQTFNLQQFVQFRHTQVSSGNLFLSLTVYNPVQSDAQAYRCNVDGDNSVQKNVSRKAKKEVKYEPNVTALIQEITRLKISEEIEKCSLKNVGLSGNNNIGSKLHFVGNSEFVKEYIEPLTLRCSCLASNENAHQHSAVQFMYILHETNGIIATISRDQPAPTTSQKLSSVTLQGELNKTISENSYIQVTWRNAKFSNSGKYFCGAHVNNANGQRDMFQKELVVIVQRPTHEDLVKVVYELQRQVDNWKDSQQISEQNISNINDDLKTYNNSMMSVKEDLKNNQQKLESFAEGLTTSQQNIQSVIEDFKINQRYIETVKDDLK…	complete	plasma membrane	<1-SignalP(19)-19><27-IgSF1(113)-139><236-IgSF2(68)-303><316-Tropomyosins(112)-427><472-FBG(202)-673>	202	FREP
41	BgChr_13	BgiM29694	30718974	30728099	9126	669	-	BgiMFREP25.1	BgiM29694-RA	MAFFLRLALWASLVFWSASASELVIHVQPSVISPEITPQLLINCSITKNQVKHLDVIKTLTLSRYNETIREFEDLFTLNSLTLNLKQYQQLTYSQISFGNLYITLTLQNPTQFDAKVYRCNATGDNAEGANISLFAKKTVEYETNSTALIEEIRRYKKNENFQCSLKKDEQSGVNQRSKVSFYGSLDIVRELIEPLTLKCLYKLQFVDHVLQETSTLQSMFILHETKGVIAYVNKGQQVVTAIQGVSSKHVKVQSPTLNDLVNVIQKLITQVDEDKESIQVSKQNIENIKEDVNTHHQDIKTIRTEIQLNKENITSIKEDLDIKTQTLKIKREGLERNITSLTEIVNTNAQNIKNMRFNMDTNISNVIEDIDTITHNFMSIRLDTNINITMLKQNMDAN…	complete	mitochondrial membrane	<1-SignalP(20)-20><29-IgSF1(109)-137><185-IgSF2(69)-253><465-FBG(204)-668>	204	FREP
42	BgChr_13	BgiM29695	30745343	30751684	6342	378	-	BgiMFREP16.2, partial	BgiM29695-RA	MEILEKDIPWPPFRAISPCYEDEKCCSTQSNGVIAYINKGQTVVTAIKEITSQNVTGEIYDNKSIDSYLQVEWKNIKISDSGKYVCEAHVQYEEGKSEKVNEMLTITVQRPTLGDLVNVIQKLISQADEDKENVQASKQKIENIEADLNSNKQKIQRIREEIETNKQNITINSIIRPKSCRNVTYTEARVIETLASGLKVMCDTKTDCGGWIIIQRRINGKVDFYRGWKEYRDGFGDYNIGEFYLGNENIFKLTSTGQYDLRIDLEYNNNIYFAQYKNFKVLNETEKYKLQIGNYSGNAGDSLLRHNNMFFTTFDRDNDIDSRNCAVERSGAWWYYYCSSSNLNGKWENDTYYRRLQWTSLPGSYRISFSEMKIRERK	complete	plasma membrane	<52-IgSF2(58)-109><175-FBG(203)-377>	203	FREP
43	BgChr_13	BgiM29696	30787261	30804838	17578	606	-	BgiMFREP26.1, partial	BgiM29696-RA	MAFFLRLALWASLVFLSASELVIDVQPNAISPEITPQLVINCSITNNEVQDIKVIKSLTLSRYNETIKEFDDLFVLNSPTLDLKQLQKFKFSQVSFGNLFITLSLYNPIQFDAKVYRCNARGDDSNGTIISKFAKKALDWEKNSTVFIEEIRRLKKNEDNCKCSVKKDKRTDIDQRSKVQFYGSSEIVQELIQPLTLNCLFKIINYDQKEDYTLQSLYLLHEFNGVIAYINKNQTVTAIQEIASKNVTGEIYDNKLRDSYLQVKWKNLKISDSGKYFCEAHVQYLEGRSEKFNEMLTITVQSPTLDDLVNVIQKLIAQVDEDKESLQASKTNIENIKKDLNENIKRIREEVNTNKQNIKSIGVNIDRNITMLREDIFTNKRIIKGINEEMDTNTRSIEN…	complete	mitochondrial membrane	<1-SignalP(18)-18><22-IgSF1(114)-135><183-IgSF2(123)-305><406-FBG(201)-606>	201	FREP
44	BgChr_13	BgiM29699	30825685	30837465	11781	743	-	BgiMFREP16.1	BgiM29699-RA	MAFFLRLALWASLAFWSASELVLDVQPSVISPEITRQLVINCSITNNEVQHLRVLKSLTLSRYNETNREFEDLFLLNTSTLVLKQQSNLKVSQISYGNTHITLTLHNPSQFDAKVYKCNATGDTEEGTNISLYAKKAVEYETNSTALIEEIRRYKKNENFQCSLKKDENSDVNQRSRLHFYGSSEIITELIEPLTVKCLYKTLIQGQNEMSALQSLYILHETNGVIAYINKQQPAIATIQESNLKNVEGEIFDNESKDSYLQVTWNNLKHSESGKYFCEAHIIYPDGVFKKLNEIITIIVQSPTPDDLVKVMGVLLRQSRVDKESLKDNKQELKTIKEDLDINIRNITSIKKDLNAKQENITRINEDLDTKQQNITCLKEDIKSTKQDIISLKEDVIST…	complete	mitochondrial membrane	<1-SignalP(23)-23><27-IgSF1(107)-133><183-IgSF2(119)-301><323-Tropomyosins(165)-487><538-FBG(205)-742>	205	FREP
45	BgChr_13	BgiM29700	30847489	30852943	5455	514	-	BgiMFREP17.3	BgiM29700-RA	FPARLDTTATSSSTPETTTKIPSTKIEWYTTSTAQPEIKTTSTVTIKQPMTTTTVNTSSPPKSRLQIYGSSEIIQELIEPLTIKCLYKTLIQGERDTSALQSLYLLHETNGVIAYINKQQPVIATIQGDNLKNVEGEIFDNESKDSYLQVTWNDLKHSESGKYFCEAYVNHSDGRFDKMNEMLTIIVQSPTLDDLVKVIQKLQRQAEVDKETIRENQNKIKIIKDLDTNQQDIISLKEDMNTTKQDIMSIKEDLDTKSQNILSIRENFDTNKHNMIIFQDNLTMTVANLSAALKEVENSVNKLLQYYLVPHRSCRNVTSNETRVIVTLSSGLKVMCDTKTDGGGWMIIQRRINGKVDFYRGWKEYRDGFGDYNIGEFYLGNENIFKLTSTGQYDLRIDL…	partial	mitochondrial membrane	<70-IgSF2(119)-188><309-FBG(205)-513>	205	FREP
46	BgChr_13	BgiM29701	30872828	30886124	13297	711	-	BgiMFREP25.1	BgiM29701-RA	MAFFLRLALWASLAFWSASELVIDVQPNVILPEITPQLVINCSITNNQAQHLDVIKSLTLSRYNETITKYEDLFALNSSTLDLKQLLELKYSQISFGNMYITLTLHNPTQFDAKVYRCHVTGDTAEGRNISLYAKKTVEYETNLTALIEELRRYRKNENFQCCLKKDEHSEVNQRSRVSFYGSLGIIRALIEPLTLKCVYKFVDHDPKEPSTIQYMFILHESKGLIAYIYKDQPVVTVIQGVSAKHVKGQIYDNNFNDSYLQVTWTNLTLSDSGKYFCEAHVQYLEGRSEKFTEMLTITVQSPTFNDLVNVIQKLIAQVEEDKESIQLNKQNIENFKEDVNTHHQDFKTIRKEIQLNKENITSIKEDLDIKTQTMNIMRVGMERNITSLTEIVNTNAQT…	complete	mitochondrial membrane	<1-SignalP(19)-19><27-IgSF1(109)-135><183-IgSF2(119)-301><507-FBG(204)-710>	204	FREP
47	BgChr_13	BgiM29702	30907516	30916759	9244	742	+	BgiMFREP16.1	BgiM29702-RA	MAFFLRLALWASLVFWSASELMIDVQPSVISPEITRQLVINCSITNNQVQRIDVIKSLTLSRYNETIREFEDLFVLNTSTLILKQQTNLKVSQISYGNTHITLTLHNPSQFDAKVYRCNVNGDNAEGTNISLFDKMAVEYETNLTALIEEIRRYKKNENFQCTLKKDENSEINQRSRLYFYGSSEIITELIEPLTITCLYKTLNQGEKETSALQSLYILHETNGVIAYINKQQPAITTTQKSNLKNVEGEIFDNESKDSYLQVTWNNLKHSESGKYFCEAHINRSDGRFHKLNDIVTIIVRGSTLDDLVKVTHTLLRQAEVDKESLRDNTQKLKTIKADLDINIHNIIIVKNDLNDKQENIIRINENLDTKQQDITCLKDNMNSTKQDIVSLKDSMNST…	complete	mitochondrial membrane	<1-SignalP(23)-23><27-IgSF1(107)-133><183-IgSF2(119)-301><323-Tropomyosins(165)-487><538-FBG(204)-741>	204	FREP
48	BgChr_13	BgiM29704	30928228	30942045	13818	696	-	BgiMFREP17.2	BgiM29704-RA	MAFYLRLALWASLVFWSASELVIDVQPNVILPEITPQLVINCSITNNQVQQIEVIKCLTLSRYNETIKEFDDLFVLNSSTLDLKQLQQFQFSQISFGNLYITLTLNNPSQFDAKVYRCNATGDNAEGTNISLFAKKTVEYETSSTAFIEEIRRLKQDKNNCQSSLRSQKSRLQFDGSSEIIRELIEPLTLNCSFKFSNNDNQETSTLQALFILHETKGVIAYINKGQPVVTTMKEVKSKNVKGEIYPNKLKDSYLQVTWTKLKLSYSGKYVCEAHVQFLEGRSEKFNEMLTITVQSPTFNDLVNVIQKLITQVEEDKESIQVNKRNIENFKTSIRKEIQLNKENISSITEDLDIKTQNMEIMRVGLERNFTSLTEIVNANAQNIKNMRFTMNTNITSIK…	complete	mitochondrial membrane	<1-SignalP(21)-21><27-IgSF1(113)-139><177-IgSF2(119)-295><389-IgSF1(58)-446><491-FBG(205)-695>	205	FREP
49	BgChr_13	BgiM29711	31027004	31037088	10085	616	-	BgiMFREP20.1	BgiM29711-RA	MALVLHLLLCVSLISLSTSELVIDVQPDVISAELTRQLVVNCSITNNHVAELDVIKYLTLSIYNESIKSFEDLFTLEANTFNLQKIRQFKHSQINSGNLFITLTLQDPTQFDAKVYRCNVTGDASNATNISLFSKKEVKYETISTTLLEQVRRLKKDIDRDQSPCKKEELAVHQKQKSKLDFVGSSEVIKELIEPLTLACTYNVMNNDHNQNSTVQSLYIFHETNGIIATINKGETVATKQEINSKNVKAELSSNESGDSYIQVTWSHLKLSEAGKYFCGASVKYSENKNENFNKMLTITITRPTFDDLVKVIQKILAKSEEDKELILGNIQSIKDDLNANKQHIESVTEDLNDTKENMKNYKEEMKIIVANLSTTTTDISKDRDEERTEDKDKTYSVN…	complete	plasma membrane	<1-SignalP(19)-19><27-IgSF1(107)-133><185-IgSF2(116)-300><401-FBG(205)-605>	205	FREP
50	BgChr_13	BgiM29712	31046639	31053632	6994	482	-	BgiMFREP19.1, partial	BgiM29712-RA	ANGIIATISKDQPVVTTNQDVNLLAVKGKLHDDSSKNSYLQVTWTNPKFSESGKYFCGAHINNAQGRNEHWNEMLTITVERLQFDDIVKVMYDIQRQVDEDKKRLQTFHENLTNNFIILNTNLQSIENVKRDVTTNQESINGIKDELLSNKQNIVNNKKDTCKVQKSIIGIQEELLRNQENIVNNKKDINTTQDSIRDIQGELLRNQQNIKNVKEELKSKQDSMKSIQDELLSNLHNMNISSIWTVLSNVSTAVTEMKDDIDKGKTEIKQIKSSITKLHPRSCRDVYSTDDRVVVTLASGLKVMCDTKTDGGGWIIFQRRIIGSVDFYRDWKEYRDGFGDYNIWEFYLGNENIYLLTSTGQYDLRIDLKYKNNAFFAQYSSFKIWSKEEKYKLNIGAYS…	partial	plasma membrane	<10-IgSF2(71)-80><278-FBG(205)-482>	205	FREP
51	BgChr_13	BgiM29713	31069810	31083282	13473	705	-	BgiMFREP19.1	BgiM29713-RA	MTLFQNLVLFVFICSHAGAELVIDAQPEVISLELTPQLVVNCSITDSHVPGLDTINSLSLSRYNETKKEFDVLLSLDTHTLSLQQLVQFRHAQISFGNLYVTLALRNPTQSDAKVYRCNVSGDSSLWKNITRVSKKEIKYETNLTVLLEEIRRLREDKDRYQFSCKKEELNGLNKIHSKLLFVGNSKVVKELFDPLTLTCSIQDLMNDRNETSTVQSIYILHEANGIIATISKDQPVVTTNQDVNLLAVKGKLHDDSSKNSYLQVTWTNPKFSESGKYFCGAHINNAQGRNEHWNEMLTITVKTLQFDDIVKVMFDIQRQVDEDKKRLQTFHENLTNNFIILNTNLQSIESVKRDVASNQEIIKVIKEELLSNKQNIVNNKKDINTAQERIKVIKEELL…	complete	plasma membrane	<1-SignalP(19)-19><27-IgSF1(121)-147><185-IgSF2(119)-303><501-FBG(205)-705>	205	FREP
52	BgChr_13	BgiM29714	31087275	31105909	18635	699	-	BgiMFREP3.2	BgiM29714-RA	MARLFLLFILCVFVVSLAGSELVIDVQPNVISPEITPQLVINCSITNNEVQQLDLIKSLTLSRYNETIREFDDLIALDSLTLNLKQFVRFKYSQISFGNLYITLTLPNPTQFDARIYKCNATGANSDGTNISLFAKKAVEYETNSTALIEEIRRIKKDENYCSFKKDDLADIKQRSRVYFSGSSDIIKERIEPLTLKCTFQVLKTDQNDTSRLQSLYILHESKGVIAYVNKDQPVVTSLQGSHIQDVEGEIYDNAIKDSYLQVTWSNLKHTESGKYFCEAHNQYSEGRIDKSSNMLTITVERPTFDDLVEAMHKLFTQVDGAKESLKAINQNIKNINKDLNFKEQNITSIKEEVIRNQNNIQILSEDSNIKEQNMTSIREDLSTKQQTFLNIKEDVILN…	complete	mitochondrial membrane	<1-SignalP(20)-20><28-IgSF1(107)-134><183-IgSF2(119)-301><451-FBG(205)-655>	205	FREP
53	BgChr_13	BgiM29715	31117522	31136761	19240	624	-	BgiMFREP19.1	BgiM29715-RA	MARLFLLFILCVFVVSLAGSELVIDVQPNVISPEITPQLVINCSITNNEVQQLDLIKSLTLSRYNETIREFDDLIALDSLTLNLKQFVRFKYSQISFGNLYITLTLPNPTQFDARIYKCNATGANSDGTNISLFAKKAVEYETNSTALIEEIRRIKKDENYCSFKKDDLADIKQKANGFIATISKDQPVVTTNQDVNLLAVKGKLHDDSSKNSNLQVTWTNPKFSESGKYFCGAHINNAQGRNEHWNEMLTITVERLQFDDIVKVIIENVRRDVTTNQESINGIKDELLSNKQNIVNNKKEEHTTRANISGIQEELLRNQQNIVNNKKDINTTQDSIRDIQEELLRNQQNIENVKEELQSKQDSMKSIQDELLSNLHNTNISSIWTVLSNVSTAVMDMK…	complete	mitochondrial membrane	<1-SignalP(20)-20><28-IgSF1(107)-134><174-IgSF2(83)-256><419-FBG(205)-623>	205	FREP
54	BgChr_13	BgiM29716	31148369	31162603	14235	672	-	BgiMFREP19.1	BgiM29716-RA	MFIAKLTNKLNILKIKISLYFTSCNVLVQRLFLYFLKANKLVIDAQPEVISLELTPQLVVNCSITDSHVPGLDTINSLSLSRYNETKKEFDVLLSLDTHTLSLQQLVQFRHAQISFGNLYVTLTLRNPTQSDAKVYRCNVSGDSSLWKNITRVSKKEIKYETNLTVLLEEIRRLKEEKDRDQLSCKKEELNGLNKIHSKLLFVGNSKVVKELFDPLTLTCSIQANGFIATISKDQPVVTTNQDVNLLAVKGKLHDDSSKNSNLQVTWTNPKFSESGKYFCGAHINNAQGRNEHWNEMLTITVERLQFDDIVKVIIENVRRDVTTNQESINGIKDELLSNKQNIVNNKKEEHTTRANISGIQEELLRNQQNIVNNKKDINTTQDSIRDIQEELLRNQQNI…	complete	mitochondrial membrane	<47-IgSF1(121)-167><205-IgSF2(99)-303><467-FBG(205)-671>	205	FREP
55	BgChr_13	BgiM29717	31169095	31180129	11035	638	-	BgiMFREP3.2	BgiM29717-RA	MARLFLLFILCVFVVSLAGSELVIDVQPNVISPEITPQLVINCSITNNEVQTLDLIKSLTLSRYNETIREFDELIALDSLTLNLKQFVRFKYSQISFGNRYITLILHNPTQFDARIYKCNATGTNSEGANISLFAKKAVEYETNSTALIEEIRRIKKDENYCSFKKDDLSDSKQRSRVYFSGSSDIIKERIEPLTLKCTFQVLKTDQNETSRLQSLYILHESKGVIAYVNKDQPVVTSLQGSNIQDVEGEIYDNAIKDSYLQVTWSNLKHSESGKYFCEAHNKYSEGRIDKSSNMLTITVERPTFDDLVEAMHKLFTQVDGAKESLKAINQNIKNINKDLDFKEQNITSIKQEVIRNQNNIQILSEDLNIKEQNLTSIKADLSTKQQTFLNIKEDVILN…	partial	mitochondrial membrane	<1-SignalP(20)-20><28-IgSF1(107)-134><183-IgSF2(119)-301><451-FBG(188)-638>	188	FREP
56	BgChr_13	BgiM29718	31194494	31214115	19622	654	-	BgiMFREP3.1	BgiM29718-RA	MARLFLRLVLCVFIVPLAGSELVIDVQPNIISPEITAQLVINCSITNNQVQHLDVIRSLTLSRYNETIREFDELIALDSLTQNLKQFVRFKYSQISFGNLYITLTLPNPTQFDARIYRCNADGANSEGTNISLFAKKAVEYETNSTALIEEIRRIKKDENKCSLKKDDLSDINQRWRVYFSESSKIIKERIEPLTLKCTFQILTPDENETSRLQSLYILHETNGVVANINKDQAVITTIQGGNFENAQGEISGNKSKESYLQVTWSNLKHSDSGKYFCEAHVKHSKGKAERLNEMLTIEVISPTIDDLMEVIKKLVTQVDGDKESLQDVKQNIKNIKEDLNTKEQNIISIKEDLNTKQQSIISIKEEFKTKQETIQKDVTINQQNIQKIKEELDSKEQS…	complete	mitochondrial membrane	<1-SignalP(20)-20><28-IgSF1(107)-134><183-IgSF2(117)-299><451-FBG(204)-654>	204	FREP
57	BgChr_13	BgiM29719	31220543	31228959	8417	399	-	BgiMBpFREP14.1	BgiM29719-RA	MGALILQVILCASIVPVISSRPKLKFSGNAEILKELIEPLILSCSLKSFNNETNEHFKVHIMFIQHETNGVISTLSKDQAVAVSADQSSTHAHGKIYNKDLQDSYLQVIWKNPKISESGKYFCLAYAKNSTGQDSVFQSTVTIKVLKPKADDLVQVLGQLLKRVDTLEQLLKGNETNFGGVTADDILISTTHKTPFTSCRDVNSSDERVVVTLASEQKVMCDTKTDGGGWIIIQRRIMGYVDFYRGWKEYRDGFGDYNIGEFYLGNENIHQLTSKKPHELRIDLEFDNENYFAQYSSFLLLGEEEFYKLQIGDYSGNAGDSLAYQKNMSFSTYDRDNDNASGENCAVSYSGAWWYNACHMSNLNGDWGNDAYGKGVNWDGVTGLHDSVVFSEMKLRELD	complete	mitochondrial membrane	<1-SignalP(19)-19><29-IgSF2(118)-146><194-FBG(205)-398>	205	FREP
58	BgChr_13	BgiM29776	32845342	32851898	6557	388	+	BgiMFREP30	BgiM29776-RA	MTLSFVCLAVCAFCVSLAASEPRLNFIANSEVIKELSQPLVIRCSAQTFYVERNRSVTVTFMNIIHETIGSLATVSKIQQYDASPDVSLNKVQGYLSDQGSRESYLQITWTHPTPLQTGKYTCVAHTINYVGIVEKLEAALSIEVMRTSFDDLVDVVIDVLENVEDEKTKVKMLQQKVDKGQSCSNVRSIKARVFVILASGLEVMCDTKTDGGGWIIFQRRINGKVDFYRGWEEYRDGFGDYDIGEFYLGNENIFKLTSTGQYDLRIDLEYNNKKYFAQYENFKVLSETEKYKLQIGNYSGNAGDDLLRHNNMFFSTFDRDNDVRSELNCAESNSGAWWYESCHHSNLNGQWGSTSIGKGMNLYHLTGWSNSVSFSEMKIKEREKKLF	complete	plasma membrane	<1-SignalP(18)-18><29-IgSF2(116)-144><179-FBG(205)-383>	205	FREP
59	BgChr_13	BgiM29777	32863433	32875828	12396	690	+	BgiMFREP21.3	BgiM29777-RA	MAFLLRLLLGVYLAPLALSDLIINVQPEVISPVFTSQLVINCSVTNNQVPNIDVIKSVSLSRYNETIKDFYVLLSLDTQTFNLQQFVQFRHAQVSFGNLFLSLTVYSPVQSDAQAYRCNVDGDNSVQKNVSMKAKKEVRYEPNVTALIQEITRLMISEEVGKCSSKNVRISGYNNKKSKLHFVGSSEIVKELIELLTVKCSFLASNDRPYQDSVLQFMYILHETNGVIATISRDQPFTESGQNLSSITIQGELYHNLSKDSYLQVTWQNMKLSDSGKYFCGAHVNHLLGQKDRFKEQLVISVQRPTLDDLVKVVHDLQREVGKEKQRREISERNIMNIHEELKVHQKNMTSVKEDLKINQQNIENVKEDVKINQQNLKNVKDDLKINQDNIENVKEDVK…	complete	mitochondrial membrane	<1-SignalP(19)-19><27-IgSF1(113)-139><185-IgSF2(119)-303><317-Tropomyosins(154)-470><481-FBG(205)-685>	205	FREP
60	BgChr_13	BgiM29778	32930147	32935336	5190	352	+	BgiMFREP2	BgiM29778-RA	MASLPLRLVLFVSMATLIRSSSWLNFTGNSETIRELIQPLKLTCTFQISKNDSDNDSQVLFMSIYHETKRVIASISKYQPVATSLYPSVTKVQGHIYHSNESKDSYLQVTWTHPKLPESGKYFCLAHAWNSTSQNSVFDADITVNVIKSSTDDLAVAVSYLQDRLDKDGVDSIQISRASPTLPESCRDVISSEDRLVVTLASGLKVMCDTKTDGGGWIIFQRRINGNIDFYRGWKEYRDGFGSFSIGEFYLGNENIFKLTSSKKYDLRIDLEFNNTKYFALYTSFEILGEQDYYTLQIGGYSGNAGDALTNIHNDKFFSTYDKDNDMDTSGSCAVDYKGAWWYRSCYDSNLN	partial	mitochondrial membrane	<1-SignalP(20)-20><29-IgSF2(119)-147><181-FBG(172)-352>	172	FREP
61	BgChr_13	BgiM29790	33067051	33078824	11774	647	+	BgiMFREP13.1	BgiM29790-RA	MATFLYVILVVALVTLSTSELVIDVQPNVISPEITAQLVINCSITNNQAQNIDVIKSLTLSRYNETIRDFEVMISLDLLTLNLKQLVQFKYSLISFGNVFISSTILHPTKSDAKVYRCSVNGDNSNERNISLFAKKAVEYETNSTALIEEIRRCKKVESKCQCSLQNNDSSSYYKRSRVHFSGSSEIIKERIETVTLNCTYQALKHQRNETSLQSLYILHEANGVIANINKGQPVVQGSKLKNAEGEIFDNESKDSYLQVTWSNLKFSDSGKYFCEANVKHSDGRAERLSEMLILTVVSPTVDDLVKVVEKLLGQVDGDTKHIQENNQSIKNIKEELKIKEQNIISITADLNSTQQIISIMKKDITQNQQNISSMKEDLTINQENLKNVKEDLNIQQRN…	complete	plasma membrane	<1-SignalP(19)-19><27-IgSF1(109)-135><184-IgSF2(115)-298><307-Tropomyosins(115)-421><444-FBG(203)-646>	203	FREP
62	BgChr_13	BgiM29791	33098895	33111942	13048	689	+	BgiMFREP7.1	BgiM29791-RA	MTNLLLRLVFFQSLLPLLTSELVIDVQPDTISAEITAQLVINCSITNNQVQHMEVIRSLTLSRYNQTLRDFEDITALDLLTLNLKQLVKFKHSQISFGNVFISLTLLYPTQFDANVYRCSVKGGDSNNKDMSLFSKKTVEYETNSTALVEEIRRYKKDENKCLCSLTSNDSTSTNKRLRVNFSGNSEIIKERVEPLTLKCTFQVLNQDQNETSSLTSLYILHETNGVIANINKGQPVLKGSHLKDAQGNIFDSGLKDSYLQVTWSNVKLSDSGKYFCEANVKHSDGRAERLSEMLILTVVSATVDDLVKVIEKLLGQVDEDTKHIQENKQNIKNIKEELKTKEQNILSNTADLNSTRQTIRSMKEDLAINQHNISSLKEYVAANLESLQSIKEDLNIQQ…	complete	mitochondrial membrane	<1-SignalP(20)-20><28-IgSF1(115)-142><185-IgSF2(116)-300><483-FBG(206)-688>	206	FREP
63	BgChr_13	BgiM29794	33127828	33131291	3464	383	+	BgiMFREP18.1	BgiM29794-RA	TNGVIATINKGQPVLTTIHGGHSNSRNAKGEIFDNELKDSYLQVTLSNLQFSESGKYFCEAHAKRSQGGVERLNKMLTISVLSPTFEDLVKVMEKVLRKSDEDNISIHENKQTLKYIQEDSDTKEKNIKSIEEDLNTKQQNIISLKEDFNAFQRTMNTFREKLEVISANVSQIERERTEDKEIASCREVKTREERVVVTLASGLKVMCDTKTDGGGWIIFQRRTYGIVDFYRSWQEYRDGFGDINIGEFYLGNEHIYNLTSAAKYDLRIDIKYNRNSYYAQYSDFQILSEKEKYKLKIGAYSGNAGDSLSYHNSMSFSTYDKDNDLYGSNCATNYLSAWWYNSCHNSNLNGQWGSKVNSNGVIWNTLTKGESASFTEIKIREK	partial	mitochondrial membrane	<3-IgSF2(78)-80><181-FBG(203)-383>	203	FREP
64	BgChr_13	BgiM29795	33142884	33156096	13213	619	+	BgiMFREP5.1	BgiM29795-RA	MAHIPHLVICLSLICMSTSELVIDVQPSVILPEITPQLVINCSITNNQVQHIQVIKSLTLSRFNETIREFVDLVALDSSTLDLKKLMPFKYSQISFGNLYITLTLYNPTEFDAEVYRCMVNGDTSNWTNISLFAKKSVEHETNSTALIEKIRNFKKDEVNSKCTLQKNDHTGSKVHFFASSDIFKESIEPLTLKCSFQAIKQDENETSTLQSLYILHESNRIIANINKDRQVLTPSQRDNSKNIQGEIHDDGSKDSYLQVTWSNVKSSESGKYFCEANVKHSDGRAERLSEMLIITVVRPTFDDLVKVVEKLLEQFNEYKTHLQENVEKNRAMLDRNKQTILLIKKDVLANQQSLQNMKEDWNSNQTNIISIKEELQTHRQNMSTLKENFETVFSNFST…	complete	plasma membrane	<1-SignalP(19)-19><27-IgSF1(109)-135><180-IgSF2(116)-295><416-FBG(203)-618>	203	FREP
65	BgChr_13	BgiM29798	33236907	33245282	8376	657	-	BgiMFREP12.9	BgiM29798-RA	MTLLQHFVLFVSSILLSTSELVIDVQPNVISEEITAQLVINCSITNNQVQQLDVFRSLTLSRYNETLKEFFDLITLETKTLNLSQLFQLHHAQISFGNLYISLTLHNPTQFDVNVYRCKVEGDNTNAANSSIVAKKEVEYRTNTTALIEEIRRLKVVEKNDQCILEKKELTSYHQKTKLHFVGSSKVIKEMIEPLTLTCSLQNLDHNSTVQFMYILHELNGVIATINKDQPVVTTKQESNFNMANGKLSDTKLQASFIEVSWGYIKSSESGKYFCGAHVMGPDGRSERLNEVLAIIVLNPTLDDLVKVIPKLLRQADIEKESILDNKNNIYHIKEDINTKQQNIKSIKDGLDTNNNLNVNKQSIASHNEELNTFRQIVNSLKDDLRTNKQSLQSITDEV…	complete	plasma membrane	<1-SignalP(21)-21><27-IgSF1(124)-150><183-IgSF2()-302><447-FBG(205)-651>	205	FREP
66	BgChr_13	BgiM29799	33257339	33265400	8062	427	-	BgiMFREP12.3	BgiM29799-RA	MTLLQHFLLFVSLFVLSSSELIIDVQPNVLSAEITAQLVINCSITNNQVQHLDVIRSLTLSRYNETLKEFLDLITLEAKTFNLSQLVQLHHAQISFGNLYISLTLHNPTQFDAKVYRCKVEGDKTNAANSSIVAKKEVEYRTNMTALIEEIRRLKIVEQNDQCTLENKDLTASHQRTKLHFVGSSKVIKELIEPLTLTCSLQDLDRNSTVQFMYILHVPPVSCREIISTHNRVIVKLISGLKVMCETKTDGGGWIIFQRRINGSVDFYRGWKEYRDGFGDYNIGEFYLGNENIFSLTSTEQYDLRIDLEFNNTKYFAQYENFKVLSETEKYKLQIRNYSGNAGDSLSHHNNLFFTTFDTDNDLDSRDNCARSSSGAWWYTGCHYSNLNGRWGSTSHQGM…	complete	plasma membrane	<1-SignalP(19)-19><27-IgSF1(109)-135><183-IgSF2(35)-217><218-FBG(204)-421>	204	FREP
67	BgChr_13	BgiM29806	33381507	33389771	8265	724	+	BgiMFREP22.3	BgiM29806-RA	MDERHRVCKEVEFRAGQRGDQDCESAMKLVLVESSKLLIDVQPNVISEELTPKLVINCSISNNQVQQIDTIKSLSLARYNENIKKFEVLLALEVSTLNLTQYVQFQRSQIGFGNMYISLTLQEPTQSDARVYRCNVTGDDADGINISLVNKKEVKYETISTPVLDEIRRLKKDADKNQCSSTKEEIMDKKKQRSKLSFVGSSEVINEFIETFTLTCSCQDSNLHSDTNYTVEFMYIFHETNGVIATINKGQTVVTAIQEVGSNNVKGELSDEKLHESYLQVTWRNLRSSDSGKYFCGAHVIGSDGRAERLNEMVTIQVKLPTFEDLVNVIQKLLIQANDDREILQDNKQNIKSIQNELRNNQDNVIKMYKDLDNHEQNFKTIKKDLDSNQQNIKIINQD…	complete	plasma membrane	<43-IgSF1(107)-149><200-IgSF2(120)-319><339-Tropomyosins(175)-513><524-FBG(199)-722>	199	FREP
68	BgChr_13	BgiM29808	33405886	33409823	3938	483	+	BgiMFREP22.4	BgiM29808-RA	MFTETNGVIATINKGQTVVTAIQEVGSNSVKGELSDEKLQESYLHVTCRNLRSSDSGKYFCGAHVIGSDGRVERLNEMVTVKVKLPTFEDLVNVIQKLLIQANDDREIQQDNTQNIKSIQNELRNNQDNVIKMYKDLDNHEQNFIRIKKDLDSNQQNIKIINQDLDNQKQNIIRINTNMDSKEQEFTKFNKDLDSKQQNIRIDKDLNATKHNITRINKDIDSKQQDIISIKQDLESSKKDFNEHRQNISIFKDMLDTVIYNLSSSLTDVKQELTNAHIHAASCRNVRSSDTYVFVLLPSGLKVMCDTKTDGGGWIIFQRRINGKVDFYRGWKEYRDGFGDYDIREFYLGNENIFKLTSTGRYDLRIDLEFNNTKYFAQYENFKVLSETEKYKLEIGEYS…	complete	plasma membrane	<7-IgSF2(78)-84><106-Tropomyosins(166)-271><278-FBG(205)-482>	205	FREP
69	BgChr_13	BgiM29809	33426232	33440551	14320	721	+	BgiMFREP22.4	BgiM29809-RA	MALLLHLALWASLVSLSTSKLLIDVQPNVISEELTPKLVINCSISNNQVQQIDTIKFLSLGRYNENSKEFVVLLALEAATLNLTQHVQFQRSQIGFGNMYISLTFQEPTQSDARVYRCNVIGDNAKVTNISVVSKKEVKYETISTPLIDEIRRLKKQADKNQCSSTKEEITDNKTERSKLSFVGSSEVINELIEPFTLTCSCQVSNLHPDTNYTVEFMYILHETNGVIATINKGQLVVTAIQDFGNKNVKGELSDTKLQDSYLRVTWRDLKSSDSGKYFCGAHVIDPEGRSERLNEMVTVKVKLPTFEDLVNVMHTLLIQVNDDREILQDNTQNIKSIQKDLSTNVLRINKDLDNYKENFIRINTDLDSKQQNIINIKQDLDNQKLNIIRINKDLDTKE…	complete	plasma membrane	<1-SignalP(19)-19><27-IgSF1(107)-133><185-IgSF2(119)-303><324-Tropomyosins(212)-535><564-FBG(158)-721>	158	FREP
70	BgChr_13	BgiM29813	33516576	33524472	7897	218	+	BgiMFREP4, partial	BgiM29813-RA	MTTLPRCFNIFLVILLVNFAGLRPSIAKYEKEINELIQPLMLACSFQTSNVDPDLGPGAQLTSITHVDKKLQISCKCLPKPTSCRDVVSTQDRIVVTLASGLEVMCDTKTDGGGWIIFQRRIHGDVDFYKNWQEYRDGFGDYNIGEFYLGNENIFNLTSSRKYELRFDLEYENKKYFAHYSDFKLLDENNNYKLIIGSYSGTAGDSMKRHVNKFFYYL	complete	mitochondrial membrane	<1-SignalP(27)-27><79-FBG(140)-218>	140
71	BgChr_13	BgiM29846	34120583	34127729	7147	646	-	BgiMFREP21.3	BgiM29846-RA	LIINVQPEVISPVFTSQLVINCSVTNNQVPNIDVIKSVSLSRYNETIKDFYVLLSLDTQTFNLQQFVQFRHAQVSFGNLFLSLTVYNPVQSDAQSYRCNVDGDNSIQKNVPMKDKKKVKYEPNVTALIEKIKRLMISEEIEKCSSKNVELSRNNNIRSKLRFVASSEIVKELIEPLTVKCSFPASNDSSFQDSVLQFMYILHETTGVIATISRDQPVTKSGQNLSSNTIQGELYHNLSKDSYLQVTWQNVKLFDSGKYFCGAHVDYVLGQKDRFQEQLVISVQRPTFDDLVKVVHDLQRDVGKEKQRREISERNIMNIHEQNIEIVKEDMKINQQNIKNVKEDVKINQQNIEKNKEDVKINQQKIENIKEDLKINQPKFENVRKELKINQDNIENIREE…	partial	plasma membrane	<7-IgSF1(109)-115><165-IgSF2(119)-283><441-FBG(205)-645>	205	FREP
72	BgChr_13	BgiM29847	34148713	34160078	11366	722	-	BgiMFREP21.3	BgiM29847-RA	MAFLLSLLLGVYLAPLALSDLIINVQPEVISPVFTSQLVINCSVTNNQVPNIDVIKSVSLSRYNETIKDFYVLLSLDTQTFNLQQFLQFRHAQVSFGNLFLSLTVYNPVQSEAQGYRCNVDGDNSIQKNVSMKAKKEVRYEPNVTALIEKITRLMISKEIEQCSSMNVGISGYNNIRSKLRFVASSEIVKEFIEPLTVKCSFPASNDSSYQDSVLQFMYILHETNGVIATISRDQPVTKSGQNLSSNTLQGELYHNLSKDSYLQVTWQNVKLSDSGKYFCGAHVNYVLGQKDRFQEQLVISVQRPTFDDLVKVVHDLQREVGEEKQGREISERNIMNIHEQNIENVKEDVKINQQNIENVKEDVKINQQNIENVKEDVKINQQNIENVKEDVKINQQNI…	complete	plasma membrane	<1-SignalP(19)-19><27-IgSF1(113)-139><185-IgSF2(119)-303><337-Tropomyosins(170)-506><517-FBG(205)-721>	205	FREP
73	BgChr_13	BgiM29848	34172974	34183405	10432	680	-	BgiMFREP21.3	BgiM29848-RA	MAFLLSLLLGVYLAPLALSDLIINVQPEVISPVFTSQLVINCSVTNNQVPNIDVIKSVSLSRYNETIKDFYVLLSLDTQTFNLQQFVQFRHAQVSFGNLFLFLTVYNPVQSDAQAYRCNVDGDNSVQKNVSMKAKKEVRYEPNVTALIEKITRLMISEEIEQCSLKNVGLSGYNNIRSKLHFVASSEIVKELIEPLTVKCFFPASNDSSFQDSVLQFMYILHEITGVIATISKDQPVTKSGQNLSSNTIQGELYHNLSKDSYLQVTWQNVKLFDSGKYFCGAHVNYVLGQKDRFQEQLVISVQRPTLDDLVKVVHDLQREVGEEKQRREISERNIMNIHEQNIEIVKEDMKINQQNIKNVKEDVKINQQNIKNVKEDVKINQQNIKNVKEDVKINQQNI…	complete	plasma membrane	<1-SignalP(19)-19><27-IgSF1(113)-139><185-IgSF2(119)-303><318-Tropomyosins(144)-461><475-FBG(205)-679>	205	FREP
74	BgChr_13	BgiM29849	34206875	34211834	4960	630	-	BgiMFREP29	BgiM29849-RA	SKLHFLGNSEFVKELIEPLTLRCSFLASNENAHQDSSVQFMYILHESNGIIATISRDQPVPKTSQKLSSIILQGELNETISKNSYLLVTWRNAKFSNSGKYFCGAHVNNVIGQRDLFQEELVVSVQRPTHDDLVKVVHELQRLVDKWKDSQQFSEQNISNINDDLRTYNNSMMSVKEDLKNNQQNIESFRKDLTTSQQNIQSVKEDFKINQRHIETVKDDLKMTKQNIESVKDDLKMTKQNVESVKDDLKMTKQNVESVKDDLKMTKQNVESVKDDLKMTKQNVESVKDDLKMTKQNIESVKDDLNMTKQNVESVKDDLKMTKQNVESFKDDLKMTKQNIESVKDDLKITKQSNENVNKEMKMNQQNMDTFKQDIESVKENFKSSQEIIRRWTQTIYLL…	partial	plasma membrane	<8-IgSF2(119)-126><137-Tropomyosins(205)-341><431-FBG(197)-627>	197	FREP
75	BgChr_14	BgiM31191	28364198	28373110	8913	237	+	BgiMsFReDn17	BgiM31191-RA	MRLYSVKIMAYVLTLTGAIPNGPGPAGRMCHVPEAGECVKGMKPRSHRIIYSYANCGQVFCDTTTNDGGWIIFQRRIFGDVSFNRTWAEYQRGFGTYCTDYWLGLETISLFTNRHYYELRIDMQKDKNVHYAVYNTFKVGTYRDNYRLTIDYYSGNAGNDFITHSNAMFSTKDKDNDASESNCAEFFNSGWWFTDCFTDNLNGDLKNSDWGMGVIWAPLMPDFNGSLDWVEMKMRRK	complete	mitochondrial membrane	<1-SignalP(18)-18><79-FBG(140)-218>	140
76	BgChr_14	BgiM31192	28378899	28388132	9234	239	+	BgiMsFReDn16	BgiM31192-RA	MKIHQILTGLAPLLIFVKALPNTPGPAGRACPVPQAGECMKPMTADGKKTIYSYANCGQLFCDTAADGGGWIIFQRRTFKDVYFNKTWNEFKTGFGTYCTDFWLGLETISQMTNQNDYQLRIDLQKGSNINYAVYNTFKVAPASQKYKLTIGDYSGNAGNDFISHNNAMFSTKDMDNDGSVDDNCAQFFNAGWWFTDCFSDNLNGDFLNSDWGMGVIWAPLMPDLEGSLDWVEMKMRKK	complete	mitochondrial membrane	<1-SignalP(21)-21><33-FBG(205)-237>	205
77	BgChr_15	BgiM32055	13916977	13921285	4309	293	-	BgiMsFReDn4	BgiM32055-RA	MTASIWISLFVILLSSDYMKTAVTEQILIDTSKLNLKCTCTIDNTAPGPGTTSGPGTTTGPDATPGPGTTIRLDTTSGTGTTSGPRVADSCDDVTDSVQSKVIVQLPNGLEVMCDTETDGGGWTVIQRRHNGMLNFYRGWEDYKHGFGDYSNGEFYLGNEMIHRLTANGTYELRIDIDYKQGRFHAQYSRFSLSGESEGYKLQYSGYSGNAGDSLAHQNNNKFSTFDKDLDNYSIGNCAVLYRGGWWYNACHDSNLNGVWGSKDYGKGVNWMSVTTLNDSASRTEIKIRKARK	complete	plasma membrane	<1-SignalP(19)-19><86-FBG(206)-291>	206
78	BgChr_16	BgiM33090	3143564	3155879	12316	357	+	BgiMFReM, partial	BgiM33090-RA	MDLDYFHPALLLLLGGVSVLHVAKASPTSLTYFEKSLVCNASAAPYSMLTTQRHMECAFECADQDGCAAYLRVNDSACSFYNWSVLHNVGECGSSNAVRVYLKLTSSCKNGATMSSNGTCQCVDGYVGTYCQRLMEDCFDGYLNGGYRTDQKYWIKPLLASSAFKVYCQMSQGTGLTMIQLRTNANIDFNKTWQNYKVGFEVTEKDFWLGNDYIHWLTTSNSQILLVQLSSGKTRIYQYYYNGFKMANEAAKYAVTFENGWSNNVTDSKKNMTACWPGTSINFSTWDQDNDGNYLNCAQIYGAGFWFTSDSCTLCNPNGVIRPGENDRLNIPSENFWTPNLADWTPDMVVMLLFRKP	complete	plasma membrane	<1-SignalP(25)-25><91-EGF(42)-132><133-FBG(224)-356>	224
79	BgChr_16	BgiM34011	27620427	27638894	18468	240	-	BgiMsFReDn15	BgiM34011-RA	MHLFTLYYLLKVILINQSFLPDLADAESDDDSNDYDNFYKKFDFPSNICEHVKTPVRDQLLVQVFKKSGSLNIICDTRSDGGRWLLFQSLSFKARSFNANWEAFKGGFGNDYTDFWLGNEFLHRLTTFDNYEFRYDMKMNGQSYYAQYDHFKVFDENHSYQLEIGQYIGGNTTTDLKKHNGAAFSTRDRDNDKSEGSCAETYQAGWWYTDCGPLILNSPQAEDNETRSIVFLKMRLHLDD	complete	mitochondrial membrane	<1-SignalP(26)-26><43-FBG(197)-239>	197
80	BgChr_17	BgiM35406	26673974	26675119	1146	381	-	BgiMsFReDn23	BgiM35406-RA	MYWLILLFLMLKIVIVLSRDSLQTSKYRKSQVCFAQQRILKGCMLLAGNKPISGMRCAMACSAKVECEGYSLELETSKCYIRTNCAGLASVCAQQDDGFQHFKRLPTPESCTNGGFWDTSLRACTCVHSFAGKRCERKAESCEEVFEFGQEAEMLESVIVLYPCLAEIFTYCSVRSGDVITHVASYTGSGNFNRGWADYVTGFANNSTGKNEFWIGLENIRCLTARAFPQDLIINLTLSPPLGSSSSFTIEYTQFTVGNASTFFRYNFATFSSSKTGPLSPSYNINNCLGPPTGQGFSTPDADHDNDPMPNTNAAFIARSGWWFCLPQVGVPPPCNPFGLMFSRPGERISPEHLKFDTIALPGLYNYKVLVEMYLMRKTAA	complete	mitochondrial membrane	<1-SignalP(18)-18><91-EGF(46)-136><137-FBG(242)-378>	242
